# Supplementary material for: Whole-genome sequencing reveals genomic characterization of Listeria monocytogenes from food in China
Source: Front Microbiol. 2023 Jan 16;13:1049843. doi: 10.3389/fmicb.2022.1049843 (PMC9885130; doi:10.3389/fmicb.2022.1049843)
Supplement: Supplementary file 1 [file Table_1.XLSX]

## Sheet: 工作表1
Supplementary Table S1. Information of 322 L. monocytogenes strains used in this study
Isolate ID	ST	CC	Lineage	Serogroup	Time	Province	Food group	Accession number
ICDC_LM2	8	8	Ⅱ	Ⅱa	Unknown	Hubei	Unknown	NMDC60016692
ICDC_LM38	122	9	Ⅱ	Ⅱc	2000	Henan	RTE food	NMDC60016785
ICDC_LM40	122	9	Ⅱ	Ⅱc	2000	Henan	RTE food	NMDC60016787
ICDC_LM41	122	9	Ⅱ	Ⅱc	2000	Henan	Raw meat	NMDC60016786
ICDC_LM42	9	9	Ⅱ	Ⅱc	2001	Henan	RTE food	NMDC60016796
ICDC_LM44	9	9	Ⅱ	Ⅱc	2001	Henan	Raw meat	NMDC60016794
ICDC_LM45	122	9	Ⅱ	Ⅱc	2001	Henan	Raw meat	NMDC60016790
ICDC_LM46	199	199	Ⅱ	Ⅱa	2001	Henan	Raw meat	NMDC60016788
ICDC_LM54	122	9	Ⅱ	Ⅱc	2001	Henan	RTE food	NMDC60016791
ICDC_LM55	122	9	Ⅱ	Ⅱc	2001	Henan	RTE food	NMDC60016792
ICDC_LM56	122	9	Ⅱ	Ⅱc	2001	Henan	RTE food	NMDC60016795
ICDC_LM60	122	9	Ⅱ	Ⅱc	2001	Henan	RTE food	NMDC60016793
ICDC_LM61	2	2	Ⅰ	Ⅳb	2001	Henan	Raw poultry	NMDC60016789
ICDC_LM63	2	2	Ⅰ	Ⅳb	2001	Henan	Raw meat	NMDC60016798
ICDC_LM64	2	2	Ⅰ	Ⅳb	2001	Henan	Raw meat	NMDC60016799
ICDC_LM65	2	2	Ⅰ	Ⅳb	2001	Henan	RTE food	NMDC60016800
ICDC_LM66	9	9	Ⅱ	Ⅱc	2000	Chongqing	Raw poultry	NMDC60016807
ICDC_LM67	9	9	Ⅱ	Ⅱc	2000	Chongqing	Raw poultry	NMDC60016808
ICDC_LM71	3	3	Ⅰ	Ⅱb	2001	Chongqing	RTE food	NMDC60016804
ICDC_LM72	3	3	Ⅰ	Ⅱb	2001	Chongqing	RTE food	NMDC60016805
ICDC_LM73	121	121	Ⅱ	Ⅱa	2001	Chongqing	RTE food	NMDC60016801
ICDC_LM74	121	121	Ⅱ	Ⅱa	2001	Chongqing	Raw meat	NMDC60016802
ICDC_LM75	5	5	Ⅰ	Ⅱb	2001	Chongqing	RTE food	NMDC60016806
ICDC_LM76	199	199	Ⅱ	Ⅱa	2001	Chongqing	RTE food	NMDC60016803
ICDC_LM80	101	101	Ⅱ	Ⅱa	2001	Jilin	Raw meat	NMDC60016826
ICDC_LM81	2	2	Ⅰ	Ⅳb	2001	Jilin	RTE food	NMDC60016827
ICDC_LM82	121	121	Ⅱ	Ⅱa	2001	Zhejiang	Raw meat	NMDC60016557
ICDC_LM83	59	59	Ⅰ	Ⅱb	2001	Jiangsu	RTE food	NMDC60016820
ICDC_LM84	330	288	Ⅰ	Ⅱb	2001	Jiangsu	RTE food	NMDC60016819
ICDC_LM85	8	8	Ⅱ	Ⅱa	2001	Jiangsu	RTE food	NMDC60016818
ICDC_LM86	1	1	Ⅰ	Ⅳb	2001	Jiangsu	RTE food	NMDC60016821
ICDC_LM87	8	8	Ⅱ	Ⅱa	2001	Fujian	Raw poultry	NMDC60016755
ICDC_LM89	296	88	Ⅰ	Ⅱb	2001	Fujian	Raw poultry	NMDC60016768
ICDC_LM90	3	3	Ⅰ	Ⅱb	2001	Fujian	Raw meat	NMDC60016766
ICDC_LM91	87	87	Ⅰ	Ⅱb	2001	Fujian	Raw poultry	NMDC60016767
ICDC_LM93	199	199	Ⅱ	Ⅱa	2001	Fujian	Raw poultry	NMDC60016777
ICDC_LM94	9	9	Ⅱ	Ⅱc	2001	Fujian	RTE food	NMDC60016773
ICDC_LM98	8	8	Ⅱ	Ⅱa	2001	Fujian	Raw poultry	NMDC60016756
ICDC_LM100	9	9	Ⅱ	Ⅱc	2001	Fujian	Raw meat	NMDC60016774
ICDC_LM101	2	2	Ⅰ	Ⅳb	2001	Fujian	Raw poultry	NMDC60016784
ICDC_LM102	6	6	Ⅰ	Ⅳb	2001	Fujian	Raw poultry	NMDC60016781
ICDC_LM104	9	9	Ⅱ	Ⅱc	2001	Zhejiang	Aquatic products	NMDC60016558
ICDC_LM107	5	5	Ⅰ	Ⅱb	2005	Zhejiang	RTE food	NMDC60016559
ICDC_LM109	9	9	Ⅱ	Ⅱc	2005	Zhejiang	Raw meat	NMDC60016560
ICDC_LM112	9	9	Ⅱ	Ⅱc	2002	Zhejiang	Raw meat	NMDC60016562
ICDC_LM113	9	9	Ⅱ	Ⅱc	2002	Zhejiang	Raw meat	NMDC60016563
ICDC_LM114	101	101	Ⅱ	Ⅱa	2005	Zhejiang	Raw poultry	NMDC60016564
ICDC_LM115	3	3	Ⅰ	Ⅱb	2005	Zhejiang	Raw poultry	NMDC60016565
ICDC_LM116	101	101	Ⅱ	Ⅱa	2005	Zhejiang	Raw poultry	NMDC60016566
ICDC_LM117	288	288	Ⅰ	Ⅱb	2005	Zhejiang	Raw poultry	NMDC60016567
ICDC_LM118	121	121	Ⅱ	Ⅱa	2005	Zhejiang	Raw poultry	NMDC60016568
ICDC_LM119	59	59	Ⅰ	Ⅱb	2005	Zhejiang	Raw meat	NMDC60016569
ICDC_LM120	59	59	Ⅰ	Ⅱb	2005	Zhejiang	Raw poultry	NMDC60016570
ICDC_LM121	121	121	Ⅱ	Ⅱa	2005	Zhejiang	Raw poultry	NMDC60016571
ICDC_LM123	9	9	Ⅱ	Ⅱc	2005	Zhejiang	Raw poultry	NMDC60016573
ICDC_LM124	87	87	Ⅰ	Ⅱb	2005	Zhejiang	Raw poultry	NMDC60016574
ICDC_LM125	218	218	Ⅰ	Ⅳb	2005	Zhejiang	Raw poultry	NMDC60016575
ICDC_LM126	14	14	Ⅱ	Ⅱa	2005	Zhejiang	Raw poultry	NMDC60016576
ICDC_LM127	9	9	Ⅱ	Ⅱc	2005	Zhejiang	Raw poultry	NMDC60016577
ICDC_LM128	9	9	Ⅱ	Ⅱc	2005	Zhejiang	Raw meat	NMDC60016578
ICDC_LM132	8	8	Ⅱ	Ⅱa	2002	Fujian	Raw poultry	NMDC60016757
ICDC_LM134	8	8	Ⅱ	Ⅱa	2002	Fujian	Raw poultry	NMDC60016758
ICDC_LM135	121	121	Ⅱ	Ⅱa	2002	Fujian	Raw poultry	NMDC60016760
ICDC_LM136	121	121	Ⅱ	Ⅱa	2002	Fujian	Raw poultry	NMDC60016761
ICDC_LM137	8	8	Ⅱ	Ⅱa	2002	Fujian	Raw poultry	NMDC60016759
ICDC_LM138	87	87	Ⅰ	Ⅱb	2003	Fujian	Raw meat	NMDC60016769
ICDC_LM141	307	307	Ⅱ	Ⅱa	2003	Fujian	Raw meat	NMDC60016779
ICDC_LM142	297	7	Ⅱ	Ⅱa	2003	Fujian	Raw meat	NMDC60016762
ICDC_LM145	9	9	Ⅱ	Ⅱc	2004	Fujian	Raw meat	NMDC60016775
ICDC_LM147	9	9	Ⅱ	Ⅱc	2004	Fujian	Raw meat	NMDC60016776
ICDC_LM148	1	1	Ⅰ	Ⅳb	2004	Fujian	Raw meat	NMDC60016782
ICDC_LM149	1	1	Ⅰ	Ⅳb	2005	Fujian	Raw meat	NMDC60016783
ICDC_LM150	124	124	Ⅱ	Ⅱa	2005	Fujian	Raw meat	NMDC60016765
ICDC_LM151	8	8	Ⅱ	Ⅱa	2005	Fujian	Raw meat	NMDC60016763
ICDC_LM152	8	8	Ⅱ	Ⅱa	2005	Fujian	Raw meat	NMDC60016764
ICDC_LM153	5	5	Ⅰ	Ⅱb	2005	Fujian	Raw meat	NMDC60016772
ICDC_LM154	3	3	Ⅰ	Ⅱb	2005	Fujian	Raw meat	NMDC60016771
ICDC_LM155	101	101	Ⅱ	Ⅱa	2005	Fujian	Raw poultry	NMDC60016780
ICDC_LM157	8	8	Ⅱ	Ⅱa	2003	Guangdong	Raw meat	NMDC60016809
ICDC_LM161	299	131	Ⅲ	L	2006	Guangxi	Unknown	NMDC60016817
ICDC_LM162	308	1	Ⅰ	Ⅳb	2006	Guangxi	Unknown	NMDC60016816
ICDC_LM163	298	1	Ⅰ	Ⅳb	2006	Guangxi	Unknown	NMDC60016815
ICDC_LM164	1	1	Ⅰ	Ⅳb	2006	Guangxi	Unknown	NMDC60016814
ICDC_LM165	299	131	Ⅲ	L	2006	Guangdong	Aquatic products	NMDC60016813
ICDC_LM171	155	155	Ⅱ	Ⅱa	2008	Anhui	Raw meat	NMDC60016493
ICDC_LM172	9	9	Ⅱ	Ⅱc	2008	Anhui	Raw meat	NMDC60016510
ICDC_LM178	9	9	Ⅱ	Ⅱc	2008	Anhui	Aquatic products	NMDC60016511
ICDC_LM179	101	101	Ⅱ	Ⅱa	2008	Anhui	Aquatic products	NMDC60016512
ICDC_LM180	9	9	Ⅱ	Ⅱc	2008	Anhui	Aquatic products	NMDC60016513
ICDC_LM181	121	121	Ⅱ	Ⅱa	2008	Anhui	Raw poultry	NMDC60016492
ICDC_LM182	9	9	Ⅱ	Ⅱc	2008	Anhui	Aquatic products	NMDC60016514
ICDC_LM183	9	9	Ⅱ	Ⅱc	2008	Anhui	Aquatic products	NMDC60016515
ICDC_LM184	9	9	Ⅱ	Ⅱc	2008	Anhui	Aquatic products	NMDC60016516
ICDC_LM185	9	9	Ⅱ	Ⅱc	2008	Anhui	Raw poultry	NMDC60016517
ICDC_LM186	8	8	Ⅱ	Ⅱa	2008	Anhui	Raw poultry	NMDC60016490
ICDC_LM187	120	8	Ⅱ	Ⅱa	2008	Anhui	Raw meat	NMDC60016491
ICDC_LM190	299	131	Ⅲ	L	2008	Anhui	Raw meat	NMDC60016535
ICDC_LM191	299	131	Ⅲ	L	2008	Anhui	Aquatic products	NMDC60016534
ICDC_LM192	299	131	Ⅲ	L	2008	Anhui	Raw poultry	NMDC60016533
ICDC_LM193	299	131	Ⅲ	L	2008	Anhui	Aquatic products	NMDC60016536
ICDC_LM194	299	131	Ⅲ	L	2008	Anhui	Raw meat	NMDC60016537
ICDC_LM195	121	121	Ⅱ	Ⅱa	2009	Anhui	Raw poultry	NMDC60016503
ICDC_LM196	299	131	Ⅲ	L	2009	Anhui	Unknown	NMDC60016539
ICDC_LM197	299	131	Ⅲ	L	2009	Anhui	Unknown	NMDC60016538
ICDC_LM198	299	131	Ⅲ	L	2005	Hubei	Unknown	NMDC60016715
ICDC_LM199	8	8	Ⅱ	Ⅱa	2005	Hubei	Unknown	NMDC60016679
ICDC_LM200	87	87	Ⅰ	Ⅱb	2005	Hubei	Unknown	NMDC60016694
ICDC_LM201	121	121	Ⅱ	Ⅱa	2005	Hubei	Unknown	NMDC60016682
ICDC_LM202	8	8	Ⅱ	Ⅱa	2005	Hubei	Unknown	NMDC60016680
ICDC_LM205	7	7	Ⅱ	Ⅱa	2005	Hubei	Unknown	NMDC60016677
ICDC_LM206	199	199	Ⅱ	Ⅱa	2005	Hubei	Unknown	NMDC60016710
ICDC_LM207	8	8	Ⅱ	Ⅱa	2005	Hubei	Unknown	NMDC60016681
ICDC_LM208	87	87	Ⅰ	Ⅱb	2005	Hubei	Unknown	NMDC60016695
ICDC_LM209	121	121	Ⅱ	Ⅱa	2005	Hubei	Unknown	NMDC60016683
ICDC_LM210	87	87	Ⅰ	Ⅱb	2005	Hubei	Unknown	NMDC60016696
ICDC_LM211	121	121	Ⅱ	Ⅱa	2005	Hubei	Unknown	NMDC60016703
ICDC_LM212	7	7	Ⅱ	Ⅱa	2005	Hubei	Unknown	NMDC60016678
ICDC_LM213	3	3	Ⅰ	Ⅱb	2005	Hubei	Unknown	NMDC60016693
ICDC_LM214	7	7	Ⅱ	Ⅱa	2006	Hubei	Unknown	NMDC60016684
ICDC_LM215	7	7	Ⅱ	Ⅱa	2006	Hubei	Unknown	NMDC60016685
ICDC_LM216	87	87	Ⅰ	Ⅱb	2006	Hubei	Unknown	NMDC60016700
ICDC_LM217	199	199	Ⅱ	Ⅱa	2006	Hubei	Unknown	NMDC60016712
ICDC_LM218	9	9	Ⅱ	Ⅱc	2006	Hubei	Unknown	NMDC60016704
ICDC_LM219	199	199	Ⅱ	Ⅱa	2006	Hubei	Unknown	NMDC60016713
ICDC_LM220	9	9	Ⅱ	Ⅱc	2006	Hubei	Unknown	NMDC60016705
ICDC_LM221	101	101	Ⅱ	Ⅱa	2006	Hubei	Unknown	NMDC60016711
ICDC_LM222	87	87	Ⅰ	Ⅱb	2006	Hubei	Unknown	NMDC60016701
ICDC_LM223	9	9	Ⅱ	Ⅱc	2006	Hubei	Unknown	NMDC60016706
ICDC_LM224	9	9	Ⅱ	Ⅱc	2006	Hubei	Unknown	NMDC60016707
ICDC_LM227	7	7	Ⅱ	Ⅱa	2006	Hubei	Unknown	NMDC60016686
ICDC_LM228	121	121	Ⅱ	Ⅱa	2006	Hubei	Unknown	NMDC60016691
ICDC_LM229	9	9	Ⅱ	Ⅱc	2006	Hubei	Unknown	NMDC60016708
ICDC_LM230	14	14	Ⅱ	Ⅱa	2006	Hubei	Unknown	NMDC60016690
ICDC_LM231	299	131	Ⅲ	L	2006	Hubei	Unknown	NMDC60016714
ICDC_LM232	8	8	Ⅱ	Ⅱa	2006	Hubei	Unknown	NMDC60016687
ICDC_LM233	9	9	Ⅱ	Ⅱc	2006	Hubei	Unknown	NMDC60016709
ICDC_LM234	8	8	Ⅱ	Ⅱa	2006	Hubei	Unknown	NMDC60016688
ICDC_LM235	8	8	Ⅱ	Ⅱa	2006	Hubei	Unknown	NMDC60016689
ICDC_LM236	3	3	Ⅰ	Ⅱb	2006	Hubei	Unknown	NMDC60016697
ICDC_LM237	3	3	Ⅰ	Ⅱb	2006	Hubei	Unknown	NMDC60016698
ICDC_LM238	3	3	Ⅰ	Ⅱb	2006	Hubei	Unknown	NMDC60016699
ICDC_LM239	3	3	Ⅰ	Ⅱb	2006	Hubei	Unknown	NMDC60016702
ICDC_LM264	9	9	Ⅱ	Ⅱc	2009	Anhui	Raw meat	NMDC60016518
ICDC_LM265	9	9	Ⅱ	Ⅱc	2010	Anhui	Raw poultry	NMDC60016519
ICDC_LM266	9	9	Ⅱ	Ⅱc	2010	Anhui	Raw poultry	NMDC60016520
ICDC_LM267	120	8	Ⅱ	Ⅱa	2010	Anhui	Raw poultry	NMDC60016496
ICDC_LM269	101	101	Ⅱ	Ⅱa	2010	Anhui	Raw poultry	NMDC60016524
ICDC_LM270	101	101	Ⅱ	Ⅱa	2010	Anhui	Raw poultry	NMDC60016525
ICDC_LM271	9	9	Ⅱ	Ⅱc	2010	Anhui	Raw meat	NMDC60016499
ICDC_LM272	3	3	Ⅰ	Ⅱb	2010	Anhui	Raw meat	NMDC60016504
ICDC_LM273	3	3	Ⅰ	Ⅱb	2010	Anhui	Aquatic products	NMDC60016505
ICDC_LM274	3	3	Ⅰ	Ⅱb	2010	Anhui	Aquatic products	NMDC60016506
ICDC_LM275	3	3	Ⅰ	Ⅱb	2010	Anhui	Raw poultry	NMDC60016507
ICDC_LM276	9	9	Ⅱ	Ⅱc	2010	Anhui	Aquatic products	NMDC60016498
ICDC_LM277	11	11	Ⅱ	Ⅱa	2010	Anhui	Raw meat	NMDC60016497
ICDC_LM278	3	3	Ⅰ	Ⅱb	2010	Anhui	Aquatic products	NMDC60016509
ICDC_LM280	87	87	Ⅰ	Ⅱb	2010	Yunnan	RTE food	NMDC60016623
ICDC_LM286	121	121	Ⅱ	Ⅱa	2007	Zhejiang	Raw meat	NMDC60016579
ICDC_LM287	121	121	Ⅱ	Ⅱa	2007	Zhejiang	Raw meat	NMDC60016580
ICDC_LM288	8	8	Ⅱ	Ⅱa	2007	Zhejiang	Raw meat	NMDC60016581
ICDC_LM289	8	8	Ⅱ	Ⅱa	2007	Zhejiang	Raw meat	NMDC60016582
ICDC_LM290	121	121	Ⅱ	Ⅱa	2007	Zhejiang	Raw meat	NMDC60016583
ICDC_LM291	705	155	Ⅱ	Ⅱa	2007	Zhejiang	Raw meat	NMDC60016584
ICDC_LM292	155	155	Ⅱ	Ⅱa	2007	Zhejiang	Raw meat	NMDC60016585
ICDC_LM293	121	121	Ⅱ	Ⅱa	2007	Zhejiang	Raw meat	NMDC60016586
ICDC_LM294	121	121	Ⅱ	Ⅱa	2007	Zhejiang	Raw meat	NMDC60016587
ICDC_LM295	121	121	Ⅱ	Ⅱa	2007	Zhejiang	Raw meat	NMDC60016588
ICDC_LM297	121	121	Ⅱ	Ⅱa	2007	Zhejiang	Raw meat	NMDC60016589
ICDC_LM298	121	121	Ⅱ	Ⅱa	2007	Zhejiang	Raw meat	NMDC60016590
ICDC_LM299	9	9	Ⅱ	Ⅱc	2007	Zhejiang	Raw meat	NMDC60016591
ICDC_LM300	8	8	Ⅱ	Ⅱa	2007	Zhejiang	Raw poultry	NMDC60016592
ICDC_LM301	121	121	Ⅱ	Ⅱa	2007	Zhejiang	Raw poultry	NMDC60016593
ICDC_LM303	705	155	Ⅱ	Ⅱa	2008	Zhejiang	Raw meat	NMDC60016594
ICDC_LM304	155	155	Ⅱ	Ⅱa	2008	Zhejiang	Raw poultry	NMDC60016595
ICDC_LM305	121	121	Ⅱ	Ⅱa	2008	Zhejiang	Raw meat	NMDC60016596
ICDC_LM309	121	121	Ⅱ	Ⅱa	2008	Zhejiang	Raw poultry	NMDC60016597
ICDC_LM311	9	9	Ⅱ	Ⅱc	2008	Zhejiang	Raw meat	NMDC60016598
ICDC_LM312	9	9	Ⅱ	Ⅱc	2009	Zhejiang	Raw meat	NMDC60016599
ICDC_LM313	9	9	Ⅱ	Ⅱc	2009	Zhejiang	Raw meat	NMDC60016600
ICDC_LM314	9	9	Ⅱ	Ⅱc	2009	Zhejiang	Raw meat	NMDC60016601
ICDC_LM315	9	9	Ⅱ	Ⅱc	2009	Zhejiang	Raw meat	NMDC60016602
ICDC_LM316	9	9	Ⅱ	Ⅱc	2009	Zhejiang	Raw meat	NMDC60016603
ICDC_LM318	9	9	Ⅱ	Ⅱc	2009	Zhejiang	Raw meat	NMDC60016605
ICDC_LM319	9	9	Ⅱ	Ⅱc	2009	Zhejiang	Raw meat	NMDC60016606
ICDC_LM320	8	8	Ⅱ	Ⅱa	2009	Zhejiang	Raw poultry	NMDC60016607
ICDC_LM321	9	9	Ⅱ	Ⅱc	2009	Zhejiang	Raw poultry	NMDC60016608
ICDC_LM323	1	1	Ⅰ	Ⅳb	2009	Zhejiang	Raw poultry	NMDC60016609
ICDC_LM324	8	8	Ⅱ	Ⅱa	2009	Zhejiang	Raw poultry	NMDC60016610
ICDC_LM325	87	87	Ⅰ	Ⅱb	2009	Zhejiang	Raw poultry	NMDC60016611
ICDC_LM327	8	8	Ⅱ	Ⅱa	2009	Zhejiang	Aquatic products	NMDC60016613
ICDC_LM328	9	9	Ⅱ	Ⅱc	2009	Zhejiang	Aquatic products	NMDC60016614
ICDC_LM329	8	8	Ⅱ	Ⅱa	2009	Zhejiang	RTE food	NMDC60016615
ICDC_LM330	9	9	Ⅱ	Ⅱc	2009	Zhejiang	Raw meat	NMDC60016616
ICDC_LM331	2	2	Ⅰ	Ⅳb	2010	Zhejiang	RTE food	NMDC60016617
ICDC_LM332	5	5	Ⅰ	Ⅱb	2010	Zhejiang	Unknown	NMDC60016618
ICDC_LM333	9	9	Ⅱ	Ⅱc	2010	Zhejiang	RTE food	NMDC60016619
ICDC_LM334	9	9	Ⅱ	Ⅱc	2010	Zhejiang	Raw meat	NMDC60016620
ICDC_LM335	299	131	Ⅲ	L	2010	Zhejiang	RTE food	NMDC60016621
ICDC_LM339	8	8	Ⅱ	Ⅱa	2011	Anhui	Raw poultry	NMDC60016488
ICDC_LM340	9	9	Ⅱ	Ⅱc	2011	Anhui	Raw meat	NMDC60016489
ICDC_LM341	7	7	Ⅱ	Ⅱa	2011	Anhui	Raw poultry	NMDC60016487
ICDC_LM343	224	224	Ⅰ	Ⅱb	Unknown	Anhui	Unknown	NMDC60016624
ICDC_LM420	87	87	Ⅰ	Ⅱb	2010	Anhui	Aquatic products	NMDC60016508
ICDC_LM421	9	9	Ⅱ	Ⅱc	2010	Anhui	Raw poultry	NMDC60016521
ICDC_LM426	9	9	Ⅱ	Ⅱc	2011	Anhui	RTE food	NMDC60016522
ICDC_LM427	7	7	Ⅱ	Ⅱa	2011	Anhui	Raw poultry	NMDC60016500
ICDC_LM428	155	155	Ⅱ	Ⅱa	2011	Anhui	Raw poultry	NMDC60016526
ICDC_LM480	8	8	Ⅱ	Ⅱa	2012	Anhui	Raw meat	NMDC60016501
ICDC_LM481	8	8	Ⅱ	Ⅱa	2012	Anhui	Raw meat	NMDC60016502
ICDC_LM482	9	9	Ⅱ	Ⅱc	2012	Anhui	Raw meat	NMDC60016523
ICDC_LM494	8	8	Ⅱ	Ⅱa	Unknown	Xinjiang	Unknown	NMDC60016822
ICDC_LM495	8	8	Ⅱ	Ⅱa	Unknown	Xinjiang	Unknown	NMDC60016825
ICDC_LM496	14	14	Ⅱ	Ⅱa	Unknown	Xinjiang	Unknown	NMDC60016823
ICDC_LM497	14	14	Ⅱ	Ⅱa	Unknown	Xinjiang	Unknown	NMDC60016824
ICDC_LM502	87	87	Ⅰ	Ⅱb	Unknown	Guangdong	Unknown	NMDC60016811
ICDC_LM554	9	9	Ⅱ	Ⅱc	2006	Ningxia	Raw meat	NMDC60016716
ICDC_LM556	3	3	Ⅰ	Ⅱb	2006	Ningxia	Raw meat	NMDC60016717
ICDC_LM558	155	155	Ⅱ	Ⅱa	2006	Ningxia	Unknown	NMDC60016719
ICDC_LM559	299	131	Ⅲ	L	2006	Ningxia	Aquatic products	NMDC60016720
ICDC_LM560	299	131	Ⅲ	L	2006	Ningxia	Aquatic products	NMDC60016721
ICDC_LM561	299	131	Ⅲ	L	2006	Ningxia	Aquatic products	NMDC60016722
ICDC_LM563	299	131	Ⅲ	L	2006	Ningxia	Aquatic products	NMDC60016724
ICDC_LM566	101	101	Ⅱ	Ⅱa	2006	Ningxia	Raw poultry	NMDC60016727
ICDC_LM567	299	131	Ⅲ	L	2007	Ningxia	Aquatic products	NMDC60016728
ICDC_LM568	8	8	Ⅱ	Ⅱa	2007	Ningxia	RTE food	NMDC60016729
ICDC_LM569	3	3	Ⅰ	Ⅱb	2008	Ningxia	RTE food	NMDC60016730
ICDC_LM570	87	87	Ⅰ	Ⅱb	2009	Ningxia	RTE food	NMDC60016731
ICDC_LM571	515	1	Ⅰ	Ⅳb	2009	Ningxia	Aquatic products	NMDC60016732
ICDC_LM572	3	3	Ⅰ	Ⅱb	2009	Ningxia	Raw meat	NMDC60016733
ICDC_LM573	8	8	Ⅱ	Ⅱa	2010	Ningxia	Raw meat	NMDC60016738
ICDC_LM574	121	121	Ⅱ	Ⅱa	2009	Ningxia	RTE food	NMDC60016734
ICDC_LM575	3	3	Ⅰ	Ⅱb	2009	Ningxia	RTE food	NMDC60016735
ICDC_LM576	196	193	Ⅱ	Ⅱa	2009	Ningxia	Raw poultry	NMDC60016736
ICDC_LM577	196	193	Ⅱ	Ⅱa	2009	Ningxia	Raw poultry	NMDC60016737
ICDC_LM578	87	87	Ⅰ	Ⅱb	2010	Ningxia	RTE food	NMDC60016739
ICDC_LM579	8	8	Ⅱ	Ⅱa	2010	Ningxia	Raw poultry	NMDC60016740
ICDC_LM580	14	14	Ⅱ	Ⅱa	2010	Ningxia	Raw poultry	NMDC60016741
ICDC_LM581	7	7	Ⅱ	Ⅱa	2010	Ningxia	Unknown	NMDC60016742
ICDC_LM582	9	9	Ⅱ	Ⅱc	2011	Ningxia	Unknown	NMDC60016748
ICDC_LM583	9	9	Ⅱ	Ⅱc	2011	Ningxia	Unknown	NMDC60016749
ICDC_LM584	7	7	Ⅱ	Ⅱa	2010	Ningxia	Raw meat	NMDC60016743
ICDC_LM585	101	101	Ⅱ	Ⅱa	2010	Ningxia	Raw poultry	NMDC60016744
ICDC_LM586	121	121	Ⅱ	Ⅱa	2010	Ningxia	Raw meat	NMDC60016745
ICDC_LM587	155	155	Ⅱ	Ⅱa	2010	Ningxia	Raw poultry	NMDC60016746
ICDC_LM588	8	8	Ⅱ	Ⅱa	2010	Ningxia	Raw poultry	NMDC60016747
ICDC_LM589	5	5	Ⅰ	Ⅱb	2011	Ningxia	RTE food	NMDC60016750
ICDC_LM590	705	155	Ⅱ	Ⅱa	2011	Ningxia	RTE food	NMDC60016751
ICDC_LM591	705	155	Ⅱ	Ⅱa	2011	Ningxia	RTE food	NMDC60016752
ICDC_LM592	121	121	Ⅱ	Ⅱa	2012	Ningxia	Raw meat	NMDC60016753
ICDC_LM593	7	7	Ⅱ	Ⅱa	2012	Ningxia	Raw meat	NMDC60016754
ICDC_LM594	145	2	Ⅰ	Ⅳb	2014	Anhui	Raw poultry	NMDC60016529
ICDC_LM595	145	2	Ⅰ	Ⅳb	2014	Anhui	Aquatic products	NMDC60016530
ICDC_LM596	145	2	Ⅰ	Ⅳb	2014	Anhui	Raw poultry	NMDC60016531
ICDC_LM597	145	2	Ⅰ	Ⅳb	2014	Anhui	Raw meat	NMDC60016532
ICDC_LM973	9	9	Ⅱ	Ⅱc	2014	Anhui	Raw meat	NMDC60016544
ICDC_LM1904	9	9	Ⅱ	Ⅱc	2015	Anhui	Raw meat	NMDC60016550
ICDC_LM1905	8	8	Ⅱ	Ⅱa	2015	Anhui	Raw meat	NMDC60016551
ICDC_LM1906	9	9	Ⅱ	Ⅱc	2015	Anhui	Raw meat	NMDC60016552
ICDC_LM1907	9	9	Ⅱ	Ⅱc	2015	Anhui	Raw meat	NMDC60016553
ICDC_LM1908	155	155	Ⅱ	Ⅱa	2015	Anhui	Aquatic products	NMDC60016554
ICDC_LM1909	9	9	Ⅱ	Ⅱc	2015	Anhui	Raw meat	NMDC60016555
ICDC_LM1910	87	87	Ⅰ	Ⅱb	2015	Anhui	Raw meat	NMDC60016556
ICDC_LM1911	87	87	Ⅰ	Ⅱb	2014	Anhui	Aquatic products	NMDC60016543
ICDC_LM2640	8	8	Ⅱ	Ⅱa	2009	Anhui	RTE food	NMDC60016545
ICDC_LM2641	8	8	Ⅱ	Ⅱa	2009	Anhui	RTE food	NMDC60016546
ICDC_LM2642	9	9	Ⅱ	Ⅱc	2013	Anhui	Raw poultry	NMDC60016549
ICDC_LM2644	299	131	Ⅲ	L	2009	Anhui	Aquatic products	NMDC60016547
ICDC_LM2645	299	131	Ⅲ	L	2009	Anhui	Aquatic products	NMDC60016548
ICDC_LM2659	8	8	Ⅱ	Ⅱa	2009	Anhui	Raw poultry	NMDC60016540
ICDC_LM2660	145	2	Ⅰ	Ⅳb	2013	Anhui	RTE food	NMDC60016541
ICDC_LM2661	8	8	Ⅱ	Ⅱa	2013	Anhui	Aquatic products	NMDC60016542
ICDC_LM3001	87	87	Ⅰ	Ⅱb	2017	Yunnan	Raw poultry	NMDC60016625
ICDC_LM3002	87	87	Ⅰ	Ⅱb	2017	Yunnan	Raw poultry	NMDC60016626
ICDC_LM3003	155	155	Ⅱ	Ⅱa	2017	Yunnan	Raw poultry	NMDC60016627
ICDC_LM3004	121	121	Ⅱ	Ⅱa	2017	Yunnan	Aquatic products	NMDC60016628
ICDC_LM3005	8	8	Ⅱ	Ⅱa	2017	Yunnan	RTE food	NMDC60016629
ICDC_LM3006	9	9	Ⅱ	Ⅱc	2017	Yunnan	Raw meat	NMDC60016630
ICDC_LM3007	9	9	Ⅱ	Ⅱc	2017	Yunnan	Raw meat	NMDC60016631
ICDC_LM3008	9	9	Ⅱ	Ⅱc	2017	Yunnan	RTE food	NMDC60016632
ICDC_LM3009	9	9	Ⅱ	Ⅱc	2017	Yunnan	Raw poultry	NMDC60016633
ICDC_LM3010	9	9	Ⅱ	Ⅱc	2017	Yunnan	Raw poultry	NMDC60016634
ICDC_LM3011	87	87	Ⅰ	Ⅱb	2017	Yunnan	Unknown	NMDC60016635
ICDC_LM3012	37	37	Ⅱ	Ⅱa	2017	Yunnan	Raw poultry	NMDC60016636
ICDC_LM3013	391	89	Ⅱ	Ⅱa	2017	Yunnan	Raw poultry	NMDC60016637
ICDC_LM3014	37	37	Ⅱ	Ⅱa	2017	Yunnan	Raw poultry	NMDC60016638
ICDC_LM3015	391	89	Ⅱ	Ⅱa	2017	Yunnan	Raw poultry	NMDC60016639
ICDC_LM3016	9	9	Ⅱ	Ⅱc	2017	Yunnan	Raw meat	NMDC60016640
ICDC_LM3017	9	9	Ⅱ	Ⅱc	2017	Yunnan	Raw meat	NMDC60016641
ICDC_LM3018	9	9	Ⅱ	Ⅱc	2017	Yunnan	Raw meat	NMDC60016642
ICDC_LM3019	121	121	Ⅱ	Ⅱa	2017	Yunnan	Raw meat	NMDC60016643
ICDC_LM3020	87	87	Ⅰ	Ⅱb	2017	Yunnan	Raw poultry	NMDC60016644
ICDC_LM3021	391	89	Ⅱ	Ⅱa	2017	Yunnan	Raw poultry	NMDC60016645
ICDC_LM3022	87	87	Ⅰ	Ⅱb	2017	Yunnan	Raw meat	NMDC60016646
ICDC_LM3023	87	87	Ⅰ	Ⅱb	2017	Yunnan	Raw meat	NMDC60016647
ICDC_LM3024	3	3	Ⅰ	Ⅱb	2017	Yunnan	RTE food	NMDC60016648
ICDC_LM3025	330	288	Ⅰ	Ⅱb	2017	Yunnan	Raw poultry	NMDC60016649
ICDC_LM3026	87	87	Ⅰ	Ⅱb	2017	Yunnan	Raw meat	NMDC60016650
ICDC_LM3027	2	2	Ⅰ	Ⅳb	2017	Yunnan	Raw meat	NMDC60016651
ICDC_LM3031	87	87	Ⅰ	Ⅱb	2018	Yunnan	Raw meat	NMDC60016652
ICDC_LM3032	87	87	Ⅰ	Ⅱb	2018	Yunnan	Aquatic products	NMDC60016653
ICDC_LM3033	87	87	Ⅰ	Ⅱb	2018	Yunnan	Raw poultry	NMDC60016654
ICDC_LM3034	87	87	Ⅰ	Ⅱb	2018	Yunnan	RTE food	NMDC60016655
ICDC_LM3035	87	87	Ⅰ	Ⅱb	2018	Yunnan	RTE food	NMDC60016656
ICDC_LM3036	87	87	Ⅰ	Ⅱb	2018	Yunnan	Raw meat	NMDC60016657
ICDC_LM3037	101	101	Ⅱ	Ⅱa	2018	Yunnan	Raw meat	NMDC60016658
ICDC_LM3038	121	121	Ⅱ	Ⅱa	2018	Yunnan	Raw meat	NMDC60016659
ICDC_LM3039	121	121	Ⅱ	Ⅱa	2018	Yunnan	Raw meat	NMDC60016660
ICDC_LM3040	5	5	Ⅰ	Ⅱb	2018	Yunnan	Raw meat	NMDC60016661
ICDC_LM3041	121	121	Ⅱ	Ⅱa	2018	Yunnan	Raw poultry	NMDC60016662
ICDC_LM3042	9	9	Ⅱ	Ⅱc	2018	Yunnan	Raw poultry	NMDC60016663
ICDC_LM3043	101	101	Ⅱ	Ⅱa	2018	Yunnan	Unknown	NMDC60016664
ICDC_LM3044	9	9	Ⅱ	Ⅱc	2018	Yunnan	Raw meat	NMDC60016665
ICDC_LM3045	2	2	Ⅰ	Ⅳb	2018	Yunnan	RTE food	NMDC60016666
ICDC_LM3046	87	87	Ⅰ	Ⅱb	2018	Yunnan	Raw meat	NMDC60016667
ICDC_LM3047	87	87	Ⅰ	Ⅱb	2018	Yunnan	Raw meat	NMDC60016668
ICDC_LM3048	121	121	Ⅱ	Ⅱa	2018	Yunnan	Raw meat	NMDC60016669
ICDC_LM3049	5	5	Ⅰ	Ⅱb	2018	Yunnan	Raw meat	NMDC60016670
ICDC_LM3050	9	9	Ⅱ	Ⅱc	2018	Yunnan	Raw meat	NMDC60016671
ICDC_LM3051	7	7	Ⅱ	Ⅱa	2018	Yunnan	Raw meat	NMDC60016672
ICDC_LM3053	9	9	Ⅱ	Ⅱc	2018	Yunnan	Raw meat	NMDC60016674
ICDC_LM3054	5	5	Ⅰ	Ⅱb	2018	Yunnan	Unknown	NMDC60016675
ICDC_LM3055	288	288	Ⅰ	Ⅱb	2018	Yunnan	Raw poultry	NMDC60016676
