# Supplementary material for: Whole-genome sequencing reveals genomic characterization of Listeria monocytogenes from food in China
Source: Front Microbiol. 2023 Jan 16;13:1049843. doi: 10.3389/fmicb.2022.1049843 (PMC9885130; doi:10.3389/fmicb.2022.1049843)
Supplement: Supplementary file 2 [file Table_2.XLSX]

## Sheet: 工作表1
Supplementary Table S2. Information of strains downloaded from Genbank
Isolate ID	ST (MLST)	Isolation_Year	World_Region	Country	Source_Type	Source_lab (or Reference)	accession_number (NCBI/EMBL/DDBJ database)
10-0819	ST8	2010	North America	Canada	Human	Public Health Agency of Canada	PRJNA215189
12-003	ST8	2007	Asia	China	Food	Center for Disease Control and Prevention, Hangzhou, China	PRJNA475406
12-004	ST8	2007	Asia	China	Food	Center for Disease Control and Prevention, Hangzhou, China	PRJNA475406
12-015	ST8	2007	Asia	China	Food	Center for Disease Control and Prevention, Hangzhou, China	PRJNA475406
12-038	ST8	2009	Asia	China	Food	Center for Disease Control and Prevention, Hangzhou, China	PRJNA475406
12-043	ST8	2009	Asia	China	Food	Center for Disease Control and Prevention, Hangzhou, China	PRJNA475406
12-052	ST8	2011	Asia	China	Food	Center for Disease Control and Prevention, Hangzhou, China	PRJNA475406
12-106	ST8	2012	Asia	China	Human	Center for Disease Control and Prevention, Hangzhou, China	PRJNA475406
151	ST8	2015	Asia	China	Human	Center for Disease Control and Prevention, Beijing, China	PRJNA759341
165	ST8	2015	Asia	China	Human	Center for Disease Control and Prevention, Beijing, China	PRJNA759341
193	ST8	2016	Asia	China	Human	Center for Disease Control and Prevention, Beijing, China	PRJNA759341
201608	ST8	2016	Asia	China	Human	Center for Disease Control and Prevention, Beijing, China	PRJNA759341
201611	ST8	2016	Asia	China	Human	Center for Disease Control and Prevention, Beijing, China	PRJNA759341
201616	ST8	2016	Asia	China	Human	Center for Disease Control and Prevention, Beijing, China	PRJNA759341
201619	ST8	2016	Asia	China	Human	Center for Disease Control and Prevention, Beijing, China	PRJNA759341
CFSAN003807	ST8	2008	Europe	Poland	Food	Centers for Disease Control and Prevention, Atlanta, Georgia, USA	PRJNA215355
CFSAN035163	ST8	2011	North America	Chile	Human	Centers for Disease Control and Prevention, Atlanta, Georgia, USA	PRJNA215355
CFSAN035171	ST8	2010	North America	Chile	Food	Centers for Disease Control and Prevention, Atlanta, Georgia, USA	PRJNA215355
CFSAN044783	ST8	2004	Europe	Italy	Food	FDA Center for Food Safety and Applied Nutrition	PRJNA304956
CFSAN044784	ST8	2004	Europe	Italy	Food	FDA Center for Food Safety and Applied Nutrition	PRJNA304956
CFSAN045777	ST8	2012	Europe	Italy	Food	FDA Center for Food Safety and Applied Nutrition	PRJNA304956
CFSAN045792	ST8	2012	Europe	Italy	Food	FDA Center for Food Safety and Applied Nutrition	PRJNA304956
CFSAN045804	ST8	2013	Europe	Italy	Food	FDA Center for Food Safety and Applied Nutrition	PRJNA304956
CFSAN045822	ST8	2013	Europe	Italy	Food	FDA Center for Food Safety and Applied Nutrition	PRJNA304956
CFSAN045826	ST8	2013	Europe	Italy	Food	FDA Center for Food Safety and Applied Nutrition	PRJNA304956
CFSAN045838	ST8	2014	Europe	Italy	Food	FDA Center for Food Safety and Applied Nutrition	PRJNA304956
CFSAN045840	ST8	2014	Europe	Italy	Food	FDA Center for Food Safety and Applied Nutrition	PRJNA304956
CFSAN045842	ST8	2014	Europe	Italy	Food	FDA Center for Food Safety and Applied Nutrition	PRJNA304956
CFSAN045953	ST8	2014	Europe	Italy	Environment	FDA Center for Food Safety and Applied Nutrition	PRJNA304956
CLIP_2005_00401	ST8	2005	Europe	France	Human	Institut Pasteur, Paris, France	PRJEB10734
CLIP_2008_01457	ST8	2008	Unknown	Unknown	Human	Institut Pasteur, Paris, France	PRJEB10776
DK_001	ST8	2002	Europe	Denmark	Human	Statens Serum Institut, Copenhagen, Denmark	PRJEB14476
DK_017	ST8	2004	Europe	Denmark	Human	Statens Serum Institut, Copenhagen, Denmark	PRJEB14476
DK_020	ST8	2005	Europe	Denmark	Human	Statens Serum Institut, Copenhagen, Denmark	PRJEB14476
DK_021	ST8	2005	Europe	Denmark	Human	Statens Serum Institut, Copenhagen, Denmark	PRJEB14476
DK_027	ST8	2006	Europe	Denmark	Human	Statens Serum Institut, Copenhagen, Denmark	PRJEB14476
DK_031	ST8	2006	Europe	Denmark	Human	Statens Serum Institut, Copenhagen, Denmark	PRJEB14476
DK_034	ST8	2007	Europe	Denmark	Human	Statens Serum Institut, Copenhagen, Denmark	PRJEB14476
DK_038	ST8	2007	Europe	Denmark	Human	Statens Serum Institut, Copenhagen, Denmark	PRJEB14476
DK_039	ST8	2007	Europe	Denmark	Human	Statens Serum Institut, Copenhagen, Denmark	PRJEB14476
DK_042	ST8	2008	Europe	Denmark	Human	Statens Serum Institut, Copenhagen, Denmark	PRJEB14476
DK_044	ST8	2008	Europe	Denmark	Human	Statens Serum Institut, Copenhagen, Denmark	PRJEB14476
DK_065	ST8	2009	Europe	Denmark	Human	Statens Serum Institut, Copenhagen, Denmark	PRJEB14476
DK_070	ST8	2010	Europe	Denmark	Human	Statens Serum Institut, Copenhagen, Denmark	PRJEB14476
h02	ST8	2017	Asia	China	Human	Center for Disease Control and Prevention, Beijing, China	PRJNA759341
h03	ST8	2017	Asia	China	Human	Center for Disease Control and Prevention, Beijing, China	PRJNA759341
h05	ST8	2017	Asia	China	Human	Center for Disease Control and Prevention, Beijing, China	PRJNA759341
h22	ST8	2017	Asia	China	Human	Center for Disease Control and Prevention, Beijing, China	PRJNA759341
h33	ST8	2017	Asia	China	Human	Center for Disease Control and Prevention, Beijing, China	PRJNA759341
h34	ST8	2017	Asia	China	Human	Center for Disease Control and Prevention, Beijing, China	PRJNA759341
h44	ST8	2018	Asia	China	Human	Center for Disease Control and Prevention, Beijing, China	PRJNA759341
h50	ST8	2018	Asia	China	Human	Center for Disease Control and Prevention, Beijing, China	PRJNA759341
h61	ST8	2018	Asia	China	Human	Center for Disease Control and Prevention, Beijing, China	PRJNA759341
h77	ST8	2018	Asia	China	Human	Center for Disease Control and Prevention, Beijing, China	PRJNA759341
h79	ST8	2018	Asia	China	Human	Center for Disease Control and Prevention, Beijing, China	PRJNA759341
h83-1	ST8	2018	Asia	China	Human	Center for Disease Control and Prevention, Beijing, China	PRJNA759341
h91	ST8	2018	Asia	China	Human	Center for Disease Control and Prevention, Beijing, China	PRJNA759341
IZSAM_Lm_15_17439_A144	ST8	2008	Europe	Italy	Human	Italian Institute for Animal Disease Control and Prevention, Italy	PRJNA261392
LmN1546	ST8	2011	Europe	Switzerland	Human	Swiss National Reference Laboratory, Switzerland	PRJNA306211
Lmo5272	ST8	2018	Asia	China	Human	The First Affiliated Hospital, Zhejiang, China	PRJNA592908
MF3949	ST8	2011	Europe	Norway	Environment	Norwegian food research institute, Norway	PRJNA293674
MF4077	ST8	2011	Europe	Norway	Environment	Norwegian food research institute, Norway	PRJNA293674
MF4245	ST8	2001	Europe	Norway	Environment	Norwegian food research institute, Norway	PRJNA293674
MF5369	ST8	2011	Europe	Norway	Environment	Norwegian food research institute, Norway	PRJNA293674
MF5377	ST8	2011	Europe	Norway	Environment	Norwegian food research institute, Norway	PRJNA293674
N11-1617	ST8	2011	Europe	Switzerland	Food	Institute for Food Safety and Hygiene, Zurich, Switzerland	PRJNA486730
N12-0123	ST8	2012	Europe	Switzerland	Human	Institute for Food Safety and Hygiene, Zurich, Switzerland	PRJNA486730
N13-0739	ST8	2013	Europe	Switzerland	Food	Institute for Food Safety and Hygiene, Zurich, Switzerland	PRJNA486730
N13-1590	ST8	2013	Europe	Switzerland	Food	Institute for Food Safety and Hygiene, Zurich, Switzerland	PRJNA486730
PNUSAL000351	ST8	2013	North America	USA	Food	Centers for Disease Control and Prevention, Atlanta, Georgia, USA	PRJNA212117
SHL004	ST8	2007	Asia	China	Human	Zhang, J et al. Frontiers in Microbiology 7(2016).	PRJNA192199
SSI_AA238	ST8	2013	Europe	Denmark	Human	Statens Serum Institut, Copenhagen, Denmark	PRJEB14476
SSI_AA240	ST8	2013	Europe	Denmark	Human	Statens Serum Institut, Copenhagen, Denmark	PRJEB14476
SSI_AA241	ST8	2013	Europe	Denmark	Human	Statens Serum Institut, Copenhagen, Denmark	PRJEB14476
SSI_AA242	ST8	2013	Europe	Denmark	Human	Statens Serum Institut, Copenhagen, Denmark	PRJEB14476
SSI_AA243	ST8	2013	Europe	Denmark	Human	Statens Serum Institut, Copenhagen, Denmark	PRJEB14476
CLIP2015-00013	ST9	2015	Europe	France	Food	Institut Pasteur, Paris, France	PRJEB12738
CLIP2015-00017	ST9	2015	Europe	France	Food	Institut Pasteur, Paris, France	PRJEB12738
CLIP2015-00039	ST9	2015	Europe	France	Food	Institut Pasteur, Paris, France	PRJEB12738
CLIP2015-00075	ST9	2015	Europe	France	Food	Institut Pasteur, Paris, France	PRJEB12738
CLIP2015-00080	ST9	2015	Europe	France	Human	Institut Pasteur, Paris, France	PRJEB12738
CLIP_2009_01004	ST9	2009	Europe	France	Human	Institut Pasteur, Paris, France	PRJEB10791
LM57179	ST9	1994	Europe	France	Human	Institut Pasteur, Paris, France	PRJEB10796
LM6186	ST9	1987	Europe	France	Human	Institut Pasteur, Paris, France	PRJEB10797
LM77097	ST9	1998	Europe	France	Human	Institut Pasteur, Paris, France	PRJEB10799
LM80661	ST9	1999	Europe	France	Human	Institut Pasteur, Paris, France	PRJEB10800
SLCC2479	ST9	1966	Unknown	Unknown	Unknown	Kuenne et al. BMC Genomics 14, 47 (2013)	NC_018589
10-5025	ST9	2010	North America	Canada	Environment	Public Health Agency of Canada, Winnipeg, Canada	PRJNA167906
10-5027	ST9	2010	North America	Canada	Environment	Public Health Agency of Canada, Winnipeg, Canada	PRJNA167908
178	ST9	2015	Asia	China	Human	Center for Disease Control and Prevention, Beijing, China	PRJNA759341
2008-911	ST9	2008	North America	USA	Human	North Carolina State University, USA	PRJNA340018
2932	ST9	2014	Oceania	Australia	Environment	Teagasc Food Research Centre, Australia	PRJNA295464
A22	ST9	1990	North America	Canada	Food	University of British Columbia, Canada	PRJNA329415
A28	ST9	1990	North America	Canada	Food	University of British Columbia, Canada	PRJNA329415
A30	ST9	1990	North America	Canada	Food	University of British Columbia, Canada	PRJNA329415
A46	ST9	1990	North America	Canada	Food	University of British Columbia, Canada	PRJNA329415
A47	ST9	1990	North America	Canada	Food	University of British Columbia, Canada	PRJNA329415
A505	ST9	1990	North America	Canada	Food	University of British Columbia, Canada	PRJNA329415
A509	ST9	1990	North America	Canada	Food	University of British Columbia, Canada	PRJNA329415
A520	ST9	1991	North America	Canada	Food	University of British Columbia, Canada	PRJNA329415
A528	ST9	1991	North America	Canada	Food	University of British Columbia, Canada	PRJNA329415
A535	ST9	1991	North America	Canada	Food	University of British Columbia, Canada	PRJNA329415
A555	ST9	1991	North America	Canada	Food	University of British Columbia, Canada	PRJNA329415
A560	ST9	1991	North America	Canada	Food	University of British Columbia, Canada	PRJNA329415
CFSAN007516	ST9	2013	North America	USA	Environment	Centers for Disease Control and Prevention, Atlanta, Georgia, USA	PRJNA215355
CFSAN007541	ST9	2013	North America	USA	Environment	Centers for Disease Control and Prevention, Atlanta, Georgia, USA	PRJNA215355
CFSAN007545	ST9	2013	North America	USA	Environment	Centers for Disease Control and Prevention, Atlanta, Georgia, USA	PRJNA215355
CFSAN011020	ST9	2014	North America	USA	Food	Centers for Disease Control and Prevention, Atlanta, Georgia, USA	PRJNA215355
CFSAN011021	ST9	2014	North America	USA	Food	Centers for Disease Control and Prevention, Atlanta, Georgia, USA	PRJNA215355
CFSAN044818	ST9	2005	Europe	Italy	Environment	FDA Center for Food Safety and Applied Nutrition, Italy	PRJNA304956
CFSAN044822	ST9	2005	Europe	Italy	Environment	FDA Center for Food Safety and Applied Nutrition, Italy	PRJNA304956
CFSAN044826	ST9	2005	Europe	Italy	Animal	FDA Center for Food Safety and Applied Nutrition, Italy	PRJNA304956
CFSAN044843	ST9	2006	Europe	Italy	Food	FDA Center for Food Safety and Applied Nutrition, Italy	PRJNA304956
CFSAN044845	ST9	2006	Europe	Italy	Food	FDA Center for Food Safety and Applied Nutrition, Italy	PRJNA304956
CFSAN044846	ST9	2006	Europe	Italy	Food	FDA Center for Food Safety and Applied Nutrition, Italy	PRJNA304956
CFSAN044848	ST9	2006	Europe	Italy	Food	FDA Center for Food Safety and Applied Nutrition, Italy	PRJNA304956
CFSAN045774	ST9	2012	Europe	Italy	Food	FDA Center for Food Safety and Applied Nutrition, Italy	PRJNA304956
CFSAN045968	ST9	2011	Europe	Italy	Food	FDA Center for Food Safety and Applied Nutrition, Italy	PRJNA304956
CFSAN045971	ST9	2011	Europe	Italy	Environment	FDA Center for Food Safety and Applied Nutrition, Italy	PRJNA304956
CFSAN045974	ST9	2011	Europe	Italy	Food	FDA Center for Food Safety and Applied Nutrition, Italy	PRJNA304956
CFSAN045983	ST9	2011	Europe	Italy	Food	FDA Center for Food Safety and Applied Nutrition, Italy	PRJNA304956
CFSAN045984	ST9	2011	Europe	Italy	Food	FDA Center for Food Safety and Applied Nutrition, Italy	PRJNA304956
CFSAN045987	ST9	2011	Europe	Italy	Food	FDA Center for Food Safety and Applied Nutrition, Italy	PRJNA304956
CFSAN046012	ST9	2011	Europe	Italy	Environment	FDA Center for Food Safety and Applied Nutrition, Italy	PRJNA304956
CFSAN046081	ST9	2010	Europe	Italy	Food	FDA Center for Food Safety and Applied Nutrition, Italy	PRJNA304956
CFSAN046085	ST9	2010	Europe	Italy	Food	FDA Center for Food Safety and Applied Nutrition, Italy	PRJNA304956
CFSAN046089	ST9	2010	Europe	Italy	Food	FDA Center for Food Safety and Applied Nutrition, Italy	PRJNA304956
CFSAN049189	ST9	2008	Europe	Italy	Animal	FDA Center for Food Safety and Applied Nutrition, Italy	PRJNA304956
CFSAN049196	ST9	2008	Europe	Italy	Animal	FDA Center for Food Safety and Applied Nutrition, Italy	PRJNA304956
CFSAN049197	ST9	2008	Europe	Italy	Animal	FDA Center for Food Safety and Applied Nutrition, Italy	PRJNA304956
DK_009	ST9	2003	Europe	Denmark	Human	Statens Serum Institut, Copenhagen, Denmark	PRJEB14476
DK_045	ST9	2009	Europe	Denmark	Human	Statens Serum Institut, Copenhagen, Denmark	PRJEB14476
DK_051	ST9	2009	Europe	Denmark	Human	Statens Serum Institut, Copenhagen, Denmark	PRJEB14476
DK_055	ST9	2009	Europe	Denmark	Human	Statens Serum Institut, Copenhagen, Denmark	PRJEB14476
DK_056	ST9	2009	Europe	Denmark	Human	Statens Serum Institut, Copenhagen, Denmark	PRJEB14476
DK_071	ST9	2010	Europe	Denmark	Human	Statens Serum Institut, Copenhagen, Denmark	PRJEB14476
F09M01162	ST9	2009	North America	USA	Food	Centers for Disease Control and Prevention, Atlanta, Georgia, USA	PRJNA215355
F09M01164	ST9	2009	North America	USA	Food	Centers for Disease Control and Prevention, Atlanta, Georgia, USA	PRJNA215355
F10M00415a	ST9	2010	North America	USA	Food	Centers for Disease Control and Prevention, Atlanta, Georgia, USA	PRJNA215355
F10M00415b	ST9	2010	North America	USA	Food	Centers for Disease Control and Prevention, Atlanta, Georgia, USA	PRJNA215355
F15M03680-8a	ST9	2015	North America	USA	Environment	Centers for Disease Control and Prevention, Atlanta, Georgia, USA	PRJNA215355
F15M04191-E027	ST9	2015	North America	USA	Environment	Centers for Disease Control and Prevention, Atlanta, Georgia, USA	PRJNA215355
F1601052-016	ST9	2016	North America	USA	Environment	Centers for Disease Control and Prevention, Atlanta, Georgia, USA	PRJNA215355
F1601052-113	ST9	2016	North America	USA	Environment	Centers for Disease Control and Prevention, Atlanta, Georgia, USA	PRJNA215355
H104420249	ST9	2010	Europe	UK	Human	Public Health England, London, UK	PRJNA248549
Lm105	ST9	2009	North America	Canada	Food	University of British Columbia	PRJNA329415
Lm14	ST9	2009	North America	Canada	Food	University of British Columbia	PRJNA329415
Lm20	ST9	2009	North America	Canada	Food	University of British Columbia	PRJNA329415
Lm216	ST9	2000	Europe	Switzerland	Food	University of British Columbia	PRJNA616119
Lm218	ST9	2005	Europe	Switzerland	Human	University of British Columbia	PRJNA616119
Lm221	ST9	2001	Europe	Switzerland	Food	University of British Columbia	PRJNA616119
Lm231	ST9	2004	Europe	Switzerland	Human	University of British Columbia	PRJNA329415
Lm233	ST9	2002	Europe	Switzerland	Food	University of British Columbia	PRJNA616119
Lm76	ST9	2009	North America	Canada	Food	University of British Columbia	PRJNA329415
NRRLB-57115	ST9	Unknown	Unknown	Unknown	Food	Centers for Disease Control and Prevention, Atlanta, Georgia, USA	PRJNA229903
PNUSAL000109	ST9	2013	North America	USA	Human	Centers for Disease Control and Prevention, Atlanta, Georgia, USA	PRJNA212117
PNUSAL000190	ST9	2013	North America	USA	Human	Centers for Disease Control and Prevention, Atlanta, Georgia, USA	PRJNA212117
PNUSAL000314	ST9	2013	North America	USA	Human	Centers for Disease Control and Prevention, Atlanta, Georgia, USA	PRJNA212117
PNUSAL000364	ST9	2013	North America	USA	Food	Centers for Disease Control and Prevention, Atlanta, Georgia, USA	PRJNA212117
SHL006	ST9	2010	Asia	China	Human	Zhang, J et al. Frontiers in Microbiology 7(2016).	PRJNA192202
117437	ST87	2019	Asia	China	Human	The First Affiliated Hospital, Zhejiang, China	PRJNA587451
153	ST87	2015	Asia	China	Human	Zhang, Xiaoai et al. Frontiers in microbiology751003（2021）	PRJNA759341
168	ST87	2015	Asia	China	Human	Zhang, Xiaoai et al. Frontiers in microbiology751003（2021）	PRJNA759341
177	ST87	2015	Asia	China	Human	Zhang, Xiaoai et al. Frontiers in microbiology751003（2021）	PRJNA759341
201610	ST87	2016	Asia	China	Human	Zhang, Xiaoai et al. Frontiers in microbiology751003（2021）	PRJNA759341
201618	ST87	2016	Asia	China	Human	Zhang, Xiaoai et al. Frontiers in microbiology751003（2021）	PRJNA759341
201620-2	ST87	2016	Asia	China	Human	Zhang, Xiaoai et al. Frontiers in microbiology751003（2021）	PRJNA759341
201620	ST87	2016	Asia	China	Human	Zhang, Xiaoai et al. Frontiers in microbiology751003（2021）	PRJNA759341
23949	ST87	2014	Asia	China	Human	The First Affiliated Hospital, Zhejiang, China	PRJNA587451
34096	ST87	2015	Asia	China	Human	The First Affiliated Hospital, Zhejiang, China	PRJNA587451
CFSAN028833 AFX94_1	ST87	2012	North America	USA	Food	Center for Food Safety and Applied Nutrition, USA	PRJNA215355
FM17-00090	ST87	2017	North America	USA	Environment	Center for Food Safety and Applied Nutrition, USA	PRJNA215355
FM17-00114	ST87	2017	North America	USA	Environment	Center for Food Safety and Applied Nutrition, USA	PRJNA215355
FM17-00115	ST87	2017	North America	USA	Environment	Center for Food Safety and Applied Nutrition, USA	PRJNA215355
FM17-00126	ST87	2017	North America	USA	Environment	Center for Food Safety and Applied Nutrition, USA	PRJNA215355
LMO-020	ST87	2015	Asia	China	Unknown	Center for Disease Control and Prevention, Hangzhou, China	PRJNA345525
Lmo2050	ST87	2016	Asia	China	Human	The First Affiliated Hospital, Zhejiang, China	PRJNA592908
Lmo5304	ST87	2016	Asia	China	Human	The First Affiliated Hospital, Zhejiang, China	PRJNA592908
Lmo5965	ST87	2018	Asia	China	Human	The First Affiliated Hospital, Zhejiang, China	PRJNA592908
PNUSAL000050	ST87	2013	North America	USA	Human	Centers for Disease Control and Prevention, Atlanta, Georgia, USA	PRJNA212117
PNUSAL000067	ST87	2013	North America	USA	Human	Centers for Disease Control and Prevention, Atlanta, Georgia, USA	PRJNA212117
PNUSAL000092	ST87	2013	North America	USA	Human	Centers for Disease Control and Prevention, Atlanta, Georgia, USA	PRJNA212117
PNUSAL000339	ST87	2013	North America	USA	Human	Centers for Disease Control and Prevention, Atlanta, Georgia, USA	PRJNA212117
PNUSAL000475	ST87	2013	North America	USA	Human	Centers for Disease Control and Prevention, Atlanta, Georgia, USA	PRJNA212117
PNUSAL000524	ST87	Unknown	North America	USA	Unknown	Centers for Disease Control and Prevention, Atlanta, Georgia, USA	PRJNA212117
SHL007	ST87	2011	Asia	China	Human	Zhang, J et al. Frontiers in Microbiology 7(2016).	PRJNA192203
SHL012	ST87	2010	Asia	China	Human	Zhang, J et al. Frontiers in Microbiology 7(2016).	PRJNA192209
h07	ST87	2017	Asia	China	Human	Zhang, Xiaoai et al. Frontiers in microbiology751003（2021）	PRJNA759341
h08	ST87	2017	Asia	China	Human	Zhang, Xiaoai et al. Frontiers in microbiology751003（2022）751003（2022）	PRJNA759341
h13	ST87	2017	Asia	China	Human	Zhang, Xiaoai et al. Frontiers in microbiology751003（2023）751003（2023）	PRJNA759341
h18	ST87	2017	Asia	China	Human	Zhang, Xiaoai et al. Frontiers in microbiology751003（2023）751003（2023）	PRJNA759341
h20	ST87	2017	Asia	China	Human	Zhang, Xiaoai et al. Frontiers in microbiology751003（2023）	PRJNA759341
h35	ST87	2018	Asia	China	Human	Zhang, Xiaoai et al. Frontiers in microbiology751003（2023）	PRJNA759341
h40	ST87	2017	Asia	China	Human	Zhang, Xiaoai et al. Frontiers in microbiology751003（2023）	PRJNA759341
h45	ST87	2018	Asia	China	Human	Zhang, Xiaoai et al. Frontiers in microbiology751003（2023）	PRJNA759341
h54	ST87	2018	Asia	China	Human	Zhang, Xiaoai et al. Frontiers in microbiology751003（2023）	PRJNA759341
h59	ST87	2018	Asia	China	Human	Zhang, Xiaoai et al. Frontiers in microbiology751003（2023）	PRJNA759341
h67	ST87	2018	Asia	China	Human	Zhang, Xiaoai et al. Frontiers in microbiology751003（2023）	PRJNA759341
h70	ST87	2018	Asia	China	Human	Zhang, Xiaoai et al. Frontiers in microbiology751003（2023）	PRJNA759341
h73	ST87	2018	Asia	China	Human	Zhang, Xiaoai et al. Frontiers in microbiology751003（2023）	PRJNA759341
h78-1	ST87	2018	Asia	China	Human	Zhang, Xiaoai et al. Frontiers in microbiology751003（2023）	PRJNA759341
CLIP_2006_01598	ST87	2006	South America	Colombia	Food	Institut Pasteur, Paris, France	PRJEB10743
ICDC-LM188	ST87	2008	Asia	China	Human	National Institute for Communicable Disease Control and Prevention, China	PRJNA319288
ICDC_LM0417	ST87	2011	Asia	China	Human	National Institute for Communicable Disease Control and Prevention, China	PRJNA447903
ICDC-LM0263	ST87	2010	Asia	China	Human	National Institute for Communicable Disease Control and Prevention, China	PRJNA447903
ICDC-LM0336	ST87	2011	Asia	China	Human	National Institute for Communicable Disease Control and Prevention, China	PRJNA447903
ICDC-LM0403	ST87	2010	Asia	China	Human	National Institute for Communicable Disease Control and Prevention, China	PRJNA447903
ICDC_LM1689	ST87	2015	Asia	China	Human	National Institute for Communicable Disease Control and Prevention, China	PRJNA447903
ICDC_LM1685	ST87	2015	Asia	China	Human	National Institute for Communicable Disease Control and Prevention, China	PRJNA447903
ICDC_LM1682	ST87	2015	Asia	China	Human	National Institute for Communicable Disease Control and Prevention, China	PRJNA447903
ICDC_LM1681	ST87	2015	Asia	China	Human	National Institute for Communicable Disease Control and Prevention, China	PRJNA447903
175	ST121	2015	Asia	China	Human	Center for Disease Prevention and Control, Beijing, China	PRJNA759341
201606	ST121	2016	Asia	China	Human	Center for Disease Prevention and Control, Beijing, China	PRJNA759341
201615	ST121	2016	Asia	China	Human	Center for Disease Prevention and Control, Beijing, China	PRJNA759341
201622	ST121	2016	Asia	China	Human	Center for Disease Prevention and Control, Beijing, China	PRJNA759341
A10	ST121	2004	Europe	Spain	Environment	Carros III Medical Health Research Institute, Spain	PRJNA509563
A3	ST121	2004	Europe	Spain	Environment	Carros III Medical Health Research Institute, Spain	PRJNA509563
AB27	ST121	2013	Europe	Romania	Environment	Galati University,Romania	PRJNA335730
ABS6	ST121	2013	Europe	Romania	Environment	Galati University,Romania	PRJNA335730
CFSAN003811	ST121	2009	Europe	Spain	Food	Centers for Disease Control and Prevention, Atlanta, Georgia, USA	PRJNA215355
CFSAN003825	ST121	2005	Europe	Netherlands	Food	Centers for Disease Control and Prevention, Atlanta, Georgia, USA	PRJNA215355
CFSAN035180	ST121	2010	South American	Chile	Environment	Centers for Disease Control and Prevention, Atlanta, Georgia, USA	PRJNA215355
CFSAN035198	ST121	2010	South American	Chile	Food	Centers for Disease Control and Prevention, Atlanta, Georgia, USA	PRJNA215355
CFSAN044742	ST121	2003	Europe	Italy	Food	FDA Center for Food Safety and Applied Nutrition, Italy	PRJNA304956
CFSAN044744	ST121	2003	Europe	Italy	Food	FDA Center for Food Safety and Applied Nutrition, Italy	PRJNA304956
CFSAN044754	ST121	2003	Europe	Italy	Food	FDA Center for Food Safety and Applied Nutrition, Italy	PRJNA304956
CFSAN044760	ST121	2003	Europe	Italy	Food	FDA Center for Food Safety and Applied Nutrition, Italy	PRJNA304956
CFSAN044766	ST121	2003	Europe	Italy	Food	FDA Center for Food Safety and Applied Nutrition, Italy	PRJNA304956
CFSAN044768	ST121	2003	Europe	Italy	Food	FDA Center for Food Safety and Applied Nutrition, Italy	PRJNA304956
CFSAN044779	ST121	2003	Europe	Italy	Food	FDA Center for Food Safety and Applied Nutrition, Italy	PRJNA304956
CFSAN044780	ST121	2003	Europe	Italy	Food	FDA Center for Food Safety and Applied Nutrition, Italy	PRJNA304956
CFSAN044781	ST121	2004	Europe	Italy	Environment	FDA Center for Food Safety and Applied Nutrition, Italy	PRJNA304956
CFSAN044798	ST121	2004	Europe	Italy	Food	FDA Center for Food Safety and Applied Nutrition, Italy	PRJNA304956
CFSAN044799	ST121	2004	Europe	Italy	Food	FDA Center for Food Safety and Applied Nutrition, Italy	PRJNA304956
CFSAN044847	ST121	2006	Europe	Italy	Food	FDA Center for Food Safety and Applied Nutrition, Italy	PRJNA304956
CFSAN045797	ST121	2013	Europe	Italy	Food	FDA Center for Food Safety and Applied Nutrition, Italy	PRJNA304956
CFSAN045811	ST121	2013	Europe	Italy	Food	FDA Center for Food Safety and Applied Nutrition, Italy	PRJNA304956
CFSAN045820	ST121	2013	Europe	Italy	Food	FDA Center for Food Safety and Applied Nutrition, Italy	PRJNA304956
CFSAN045825	ST121	2013	Europe	Italy	Food	FDA Center for Food Safety and Applied Nutrition, Italy	PRJNA304956
CFSAN045827	ST121	2013	Europe	Italy	Food	FDA Center for Food Safety and Applied Nutrition, Italy	PRJNA304956
CFSAN045830	ST121	2013	Europe	Italy	Food	FDA Center for Food Safety and Applied Nutrition, Italy	PRJNA304956
CFSAN045839	ST121	2014	Europe	Italy	Food	FDA Center for Food Safety and Applied Nutrition, Italy	PRJNA304956
CFSAN045854	ST121	2014	Europe	Italy	Environment	FDA Center for Food Safety and Applied Nutrition, Italy	PRJNA304956
CFSAN045860	ST121	2014	Europe	Italy	Food	FDA Center for Food Safety and Applied Nutrition, Italy	PRJNA304956
CFSAN045862	ST121	2014	Europe	Italy	Food	FDA Center for Food Safety and Applied Nutrition, Italy	PRJNA304956
CFSAN045978	ST121	2011	Europe	Italy	Food	FDA Center for Food Safety and Applied Nutrition, Italy	PRJNA304956
CFSAN045989	ST121	2011	Europe	Italy	Food	FDA Center for Food Safety and Applied Nutrition, Italy	PRJNA304956
CFSAN046001	ST121	2011	Europe	Italy	Food	FDA Center for Food Safety and Applied Nutrition, Italy	PRJNA304956
CFSAN046009	ST121	2011	Europe	Italy	Food	FDA Center for Food Safety and Applied Nutrition, Italy	PRJNA304956
CFSAN046018	ST121	2011	Europe	Italy	Food	FDA Center for Food Safety and Applied Nutrition, Italy	PRJNA304956
CFSAN054109	ST121	2015	Europe	Denmark	Food	Centers for Disease Control and Prevention, Atlanta, Georgia, USA	PRJNA243331
DK_028	ST121	2006	Europe	Denmark	Human	Statens Serum Institut, Copenhagen, Denmark	PRJNA514245
DK_072	ST121	2010	Europe	Denmark	Human	Statens Serum Institut, Copenhagen, Denmark	PRJNA514245
F13M00450a	ST121	2013	North American	USA	Environment	Center for Food Safety and Applied Nutrition, USA	PRJNA215355
F13M00450b	ST121	2013	North American	USA	Environment	Center for Food Safety and Applied Nutrition, USA	PRJNA215355
F13M00450c	ST121	2013	North American	USA	Environment	Center for Food Safety and Applied Nutrition, USA	PRJNA215355
F13M00450d	ST121	2013	North American	USA	Environment	Center for Food Safety and Applied Nutrition, USA	PRJNA215355
FRR-B-2965	ST121	2011	Oceania	Australia	Food	Commonwealth Scientific and Industrial Research Organization, Australia	PRJNA377767
FRR-B-2985	ST121	2012	Oceania	Australia	Food	Commonwealth Scientific and Industrial Research Organization, Australia	PRJNA377767
H142260236	ST121	2014	Europe	UK	Human	Public Health England, London, UK	PRJNA248549
H142460221	ST121	2014	Europe	UK	Human	Public Health England, London, UK	PRJNA248549
H143140436	ST121	2014	Europe	UK	Human	Public Health England, London, UK	PRJNA248549
H143420404	ST121	2014	Europe	UK	Human	Public Health England, London, UK	PRJNA248549
L58-55	ST121	2002	Europe	Austria	human	Austrian Agency for Health and Food Safety, Austria	PRJNA335730
LM-F-22	ST121	2010	North American	Canada	Food	Public Health Ontario, Canada	PRJNA374027
LM27	ST121	2005	Europe	Italy	Environment	University of Bologna-via del Florio, Italy	PRJNA396103
LM42	ST121	2016	Unknown	Unknown	Food	Institute of Experimental Medicine,	PRJNA597125
LM50	ST121	2006	Europe	Italy	Food	University of Bologna-via del Florio, Italy	PRJNA396103
Lm229	ST121	2011	Europe	Switzerland	Environment	University of British Columbia,Vancouver, Canada	PRJNA329415
M2274	ST121	Unknown	North American	USA	Unknown		PRJNA428764
N12-0367	ST121	2012	Europe	Switzerland	Human	University of Zurich, Switzerland	PRJNA486730
N13-0119	ST121	2013	Europe	Switzerland	Human	University of Zurich, Switzerland	PRJNA486730
N13-0369	ST121	2013	Europe	Switzerland	Food	University of Zurich, Switzerland	PRJNA486730
N14-0205	ST121	2014	Europe	Switzerland	Food	University of Zurich, Switzerland	PRJNA486730
N16-0254	ST121	2016	Europe	Switzerland	Food	University of Zurich, Switzerland	PRJNA486730
NRRLB-33311	ST121	2001	North American	USA	Food	Center for Food Safety and Applied Nutrition, USA	PRJNA229903
NRRLB-33353	ST121	2003	North American	USA	Food	Center for Food Safety and Applied Nutrition, USA	PRJNA229903
NRRLB-33433	ST121	2003	North American	USA	Food	Center for Food Safety and Applied Nutrition, USA	PRJNA229903
NRRLB-33702	ST121	Unknown	North American	USA	Food	Center for Food Safety and Applied Nutrition, USA	PRJNA229903
P01-012	ST121	2013	Europe	Austria	Food	Austrian Agency for Health and Food Safety, Austria	PRJNA335730
P02-001	ST121	2012	Europe	Austria	Food	Austrian Agency for Health and Food Safety, Austria	PRJNA335730
P02-003	ST121	2013	Europe	Austria	Food	Austrian Agency for Health and Food Safety, Austria	PRJNA335730
P02-011	ST121	2013	Europe	Austria	Food	Austrian Agency for Health and Food Safety, Austria	PRJNA335730
P04-001	ST121	2012	Europe	Austria	Food	Austrian Agency for Health and Food Safety, Austria	PRJNA335730
PNUSAL000151	ST121	Unknown	North American	USA	Unknown	Centers for Disease Control and Prevention, Atlanta, Georgia, USA	PRJNA212117
Ro10	ST121	2013	Europe	Romania	Food	Galati University,Romania	PRJNA335730
Ro11	ST121	2013	Europe	Romania	Food	Galati University,Romania	PRJNA335730
SSI_AA127	ST121	2013	Europe	Denmark	Human	Statens Serum Institut, Copenhagen, Denmark	PRJNA514245
V1019	ST121	Unknown	North American	USA	Food	Texas Tech University, USA	PRJNA428764
V1035	ST121	Unknown	North American	USA	Food	Texas Tech University, USA	PRJNA428764
V1055	ST121	Unknown	North American	USA	Food	Texas Tech University, USA	PRJNA428764
V1057	ST121	Unknown	North American	USA	Food	Texas Tech University, USA	PRJNA428764
V1300	ST121	Unknown	North American	USA	Human	Texas Tech University, USA	PRJNA428764
V1644	ST121	Unknown	North American	USA	Food	Texas Tech University, USA	PRJNA428764
V2227	ST121	Unknown	North American	USA	Environment	Texas Tech University, USA	PRJNA428764
h23	ST121	2017	Asia	China	Human	Zhang, Xiaoai et al. Frontiers in microbiology751003（2021）	PRJNA759341
h37	ST121	2018	Asia	China	Human	Zhang, Xiaoai et al. Frontiers in microbiology751003（2021）	PRJNA759341
h38	ST121	2018	Asia	China	Human	Zhang, Xiaoai et al. Frontiers in microbiology751003（2021）	PRJNA759341
h90	ST121	2018	Asia	China	Human	Zhang, Xiaoai et al. Frontiers in microbiology751003（2021）	PRJNA759341
h92	ST121	2018	Asia	China	Human	Zhang, Xiaoai et al. Frontiers in microbiology751003（2021）	PRJNA759341
CLIP_2007_01014	ST121	2007	Unknown	Unknown	Food	Institut Pasteur, Paris, France	PRJEB10751
CLIP_2007_01398	ST121	2007	Europe	France	Human	Institut Pasteur, Paris, France	PRJEB10758
CLIP_2009_00373	ST121	2009	Europe	France	Food	Institut Pasteur, Paris, France	PRJEB10783
CLIP2015-00061	ST121	2015	Europe	France	Food	Institut Pasteur, Paris, France	PRJEB12738
CLIP2015-00074	ST121	2015	Europe	France	Food	Institut Pasteur, Paris, France	PRJEB12738
CLIP2015-00083	ST121	2015	Europe	France	Food	Institut Pasteur, Paris, France	PRJEB12738
CLIP2015-00094	ST121	2015	Europe	France	Food	Institut Pasteur, Paris, France	PRJEB12738
CLIP2015-00095	ST121	2015	Europe	France	Food	Institut Pasteur, Paris, France	PRJEB12738
CLIP2015-00099	ST121	2015	Europe	France	Environment	Institut Pasteur, Paris, France	PRJEB12738
CLIP2015-00106	ST121	2015	Europe	France	Food	Institut Pasteur, Paris, France	PRJEB12738
55540	ST11	2018	Europe	Italy	Food	Istituto Zooprofilattico Sperimentale del Piemonte Liguria e Valle d'Aosta	GCA_003390155.1
574473	ST11	2018	Europe	Italy	Food	Istituto Zooprofilattico Sperimentale del Piemonte Liguria e Valle d'Aosta	GCA_003390165.1
55532	ST11	2018	Europe	Italy	Food	Istituto Zooprofilattico Sperimentale del Piemonte Liguria e Valle d'Aosta	GCA_003390195.1
53275	ST11	2018	Europe	Italy	Food	Istituto Zooprofilattico Sperimentale del Piemonte Liguria e Valle d'Aosta	GCA_003390205.1
55537	ST11	2018	Europe	Italy	Food	Istituto Zooprofilattico Sperimentale del Piemonte Liguria e Valle d'Aosta	GCA_003390235.1
48194	ST11	2018	Europe	Italy	Food	Istituto Zooprofilattico Sperimentale del Piemonte Liguria e Valle d'Aosta	GCA_003390255.1
55534	ST11	2018	Europe	Italy	Food	Istituto Zooprofilattico Sperimentale del Piemonte Liguria e Valle d'Aosta	GCA_003390275.1
49484	ST11	2018	Europe	Italy	Food	Istituto Zooprofilattico Sperimentale del Piemonte Liguria e Valle d'Aosta	GCA_003674025.1
DD6292	ST11	1988	Unknown	Unknown	Unknown	Cornell University, Sophia Harrand	SAMN07411317
LM-F-74	ST11	2010	North America	Canada	Food	Public Health Ontario	SAMN08801580
F4235	ST11	2015	Unknown	Unknown	Unknown	Centers for Disease Control and Prevention	GCA_001466035.1
J0221	ST11	2015	Unknown	Unknown	Unknown	Centers for Disease Control and Prevention	GCA_001466075.1
J0847	ST11	2015	Unknown	Unknown	Unknown	Centers for Disease Control and Prevention	GCA_001466095.1
Lm4	ST11	2016	Unknown	Unknown	Unknown	University of British Columbia	GCA_001708685.1
OCF14	ST11	2016	Unknown	Unknown	Unknown	University of British Columbia	GCA_001708845.1
Lm190	ST11	2016	Unknown	Unknown	Unknown	University of British Columbia	GCA_001709525.1
Lm101	ST11	2016	Unknown	Unknown	Unknown	University of British Columbia	GCA_001709635.1
OCF58	ST11	2016	Unknown	Unknown	Unknown	University of British Columbia	GCA_001710555.1
Lm119	ST11	2016	Unknown	Unknown	Unknown	University of British Columbia	GCA_001712045.1
Lm133	ST11	2016	Unknown	Unknown	Unknown	University of British Columbia	GCA_001712115.1
lm117	ST11	2016	Unknown	Unknown	Unknown	University of British Columbia	GCA_001712265.1
BCW_2354	ST11	2016	Unknown	Unknown	Unknown	University of California at Davis	GCA_001751425.1
BCW_2378	ST11	2016	Unknown	Unknown	Unknown	University of California at Davis	GCA_001751845.1
BCW_2379	ST11	2016	Unknown	Unknown	Unknown	University of California at Davis	GCA_001751855.1
BCW_2392	ST11	2016	Unknown	Unknown	Unknown	University of California at Davis	GCA_001752125.1
CDPHFDLB-F13M00804c	ST11	2017	Unknown	Unknown	Unknown	FDA/CFSAN	GCA_002489505.1
CDPHFDLB-F13M00804b	ST11	2017	Unknown	Unknown	Unknown	FDA/CFSAN	GCA_002489545.1
CDPHFDLB-F13M00804a	ST11	2017	Unknown	Unknown	Unknown	FDA/CFSAN	GCA_002489565.1
LM-F-12	ST11	2018	North America	Canada	Food	Public Health Ontario	GCA_003186895.1
LM-F-75	ST11	2018	North America	Canada	Food	Public Health Ontario	GCA_003189205.1
