# Supplementary material for: Whole-genome sequencing reveals genomic characterization of Listeria monocytogenes from food in China
Source: Front Microbiol. 2023 Jan 16;13:1049843. doi: 10.3389/fmicb.2022.1049843 (PMC9885130; doi:10.3389/fmicb.2022.1049843)
Supplement: Supplementary file 3 [file Table_3.XLSX]

## Sheet: 工作表1
Supplementary Table S3. Whole-genome sequencing information
Isolate ID	Total Num(>500bp)	Total Length(bp)	N50 Length(bp)	N90 Length(bp)	Max Length(bp)	Min Length(bp)	Sequence GC%	Gene No.
ICDC_LM2	15	3056347	440666	101831	620740	749	37.8	3052
ICDC_LM38	21	3000975	449963	101008	604920	342	37.8	3003
ICDC_LM40	23	3000298	508438	100984	1036329	378	37.8	3007
ICDC_LM41	24	3002741	477291	67297	604920	405	37.81	3005
ICDC_LM42	14	3004714	580074	155961	866302	1065	37.91	2979
ICDC_LM44	25	3002666	579912	229471	865845	529	37.9	2973
ICDC_LM45	17	3003693	477931	101023	605333	1236	37.8	3011
ICDC_LM46	9	2982361	1498095	228705	1498095	689	37.82	2953
ICDC_LM54	21	3001677	491514	101007	1036341	373	37.81	3008
ICDC_LM55	23	3001693	477410	101007	604920	372	37.81	3012
ICDC_LM56	16	3000076	477930	101023	605098	1236	37.8	3008
ICDC_LM60	15	3003220	477924	101023	605098	1236	37.8	3009
ICDC_LM61	24	2998995	359448	80182	547478	505	37.86	2961
ICDC_LM63	14	2924027	593668	143472	933891	1096	37.88	2856
ICDC_LM64	24	2924154	331772	154315	932294	355	37.87	2853
ICDC_LM65	20	2917421	331901	143495	505633	1093	37.88	2847
ICDC_LM66	25	3092865	396675	70701	558627	632	37.79	3143
ICDC_LM67	27	3090069	531658	70542	1036160	309	37.78	3147
ICDC_LM71	17	3090918	303242	153436	575869	1055	37.87	3057
ICDC_LM72	26	2996742	478418	120252	646521	443	37.95	2933
ICDC_LM73	24	2934931	542467	99062	1061093	505	37.9	2862
ICDC_LM74	26	2933554	462309	90695	1170950	333	37.89	2862
ICDC_LM75	19	3019861	353260	155071	1265089	319	37.89	2971
ICDC_LM76	9	2992947	1498479	192814	1498479	3170	37.81	2963
ICDC_LM80	19	2982411	529875	120345	1274379	513	37.79	2966
ICDC_LM81	27	3134468	335111	118158	519458	725	37.78	3155
ICDC_LM82	21	2977015	458650	99062	1219142	505	37.85	2924
ICDC_LM83	18	3063695	478681	103910	746628	761	37.78	3024
ICDC_LM84	30	3037802	498047	192826	1231240	556	37.86	2997
ICDC_LM85	15	3010994	579809	192386	700545	897	37.82	3003
ICDC_LM86	14	2878927	361609	225275	1207672	258	37.92	2826
ICDC_LM87	13	3009861	579639	201498	700553	1252	37.82	3003
ICDC_LM89	27	2986251	354089	98006	1207433	556	37.89	2921
ICDC_LM90	13	3018290	478470	235463	745298	1756	37.82	2996
ICDC_LM91	30	2999286	355675	98006	764379	554	37.87	2978
ICDC_LM93	9	2980667	1498466	199974	1498466	1098	37.82	2954
ICDC_LM94	14	3048631	580040	202340	908405	529	37.88	3043
ICDC_LM98	17	3011257	440664	99083	588152	1100	37.82	3003
ICDC_LM100	13	3005515	580040	229715	866434	529	37.91	2978
ICDC_LM101	24	2917711	476634	63867	576521	503	37.86	2864
ICDC_LM102	21	3120471	510609	143328	1219227	636	37.85	3099
ICDC_LM104	21	3045522	579757	120441	907867	340	37.87	3040
ICDC_LM107	18	2986197	353260	155072	1265515	1101	37.87	2931
ICDC_LM109	18	3029419	477922	155961	605339	1250	37.89	3023
ICDC_LM112	16	3042292	583308	156087	908504	520	37.88	3041
ICDC_LM113	30	3036694	438081	59369	605390	339	37.88	3028
ICDC_LM114	16	3109802	503129	99284	926942	1246	37.76	3121
ICDC_LM115	29	3056540	468952	97215	748295	271	37.89	3021
ICDC_LM116	20	3054713	499806	120345	803601	513	37.75	3078
ICDC_LM117	38	3050689	476419	90173	778564	287	37.81	3038
ICDC_LM118	27	2954542	534275	99062	1217317	200	37.88	2937
ICDC_LM119	22	3071557	506903	170072	1262889	505	37.79	3035
ICDC_LM120	13	3074699	506706	230304	1263046	1111	37.78	3038
ICDC_LM121	20	3060271	474477	96544	1006357	891	37.81	3050
ICDC_LM123	26	3104821	532773	155921	604972	372	37.84	3138
ICDC_LM124	20	2969337	356698	149253	765994	760	37.88	3091
ICDC_LM125	20	2992659	561327	199549	1220786	797	37.79	2950
ICDC_LM126	22	3048784	507838	101192	1380530	1253	37.74	3026
ICDC_LM127	31	2960491	441034	100960	865794	499	37.86	2940
ICDC_LM128	22	3042962	449325	101024	507570	723	37.81	3052
ICDC_LM132	13	2968891	579638	201498	658806	1100	37.86	2942
ICDC_LM134	10	2922760	579638	203881	700534	1252	37.84	2918
ICDC_LM135	17	3061873	482670	194044	611448	857	37.82	3056
ICDC_LM136	12	3028119	1519694	194044	1519694	1094	37.83	2998
ICDC_LM137	12	2977651	579639	201445	700544	1252	37.83	2978
ICDC_LM138	19	2959898	355083	122104	1207634	559	37.89	2919
ICDC_LM141	10	2994516	1513273	104517	1513273	1745	37.87	2971
ICDC_LM142	11	2915607	1481663	201882	1481663	1172	37.86	2890
ICDC_LM145	10	3002366	605097	229715	908387	1249	37.9	3004
ICDC_LM147	13	3048710	580040	229715	908405	529	37.88	3042
ICDC_LM148	19	2954548	476648	195117	1030262	323	37.86	2925
ICDC_LM149	9	2955784	560569	225222	1243705	1778	37.86	2927
ICDC_LM150	10	2889012	1473416	202246	1473416	763	37.87	2861
ICDC_LM151	17	3042736	260851	99083	506223	1559	37.81	3048
ICDC_LM152	19	3043450	441112	86588	620125	1252	37.81	3048
ICDC_LM153	10	2985660	1534233	226087	1534233	1778	37.87	2936
ICDC_LM154	19	3098799	483926	99818	832282	1247	37.78	3118
ICDC_LM155	16	3056356	503225	154071	941603	566	37.84	3065
ICDC_LM157	19	3013262	440325	99290	588152	387	37.83	3003
ICDC_LM161	8	2818048	1452830	231758	1452830	1753	38.15	2762
ICDC_LM162	20	2927566	355604	135379	876676	261	37.87	2893
ICDC_LM163	20	2956083	476971	225063	765447	312	37.85	2940
ICDC_LM164	18	2955035	357311	136564	772515	279	37.84	2944
ICDC_LM165	14	2857200	545643	231718	941147	507	38.12	2832
ICDC_LM171	18	2960704	442198	101121	763821	726	37.86	2949
ICDC_LM172	17	3007307	477929	101024	606219	521	37.83	3012
ICDC_LM178	18	3005041	477302	101024	605227	1136	37.83	3003
ICDC_LM179	17	3060047	503106	99080	942538	372	37.76	3079
ICDC_LM180	18	3007844	477802	101024	604966	1250	37.82	3004
ICDC_LM181	22	3094098	512321	97520	1088428	610	37.8	3088
ICDC_LM182	17	3004803	477804	101024	604972	1249	37.83	3005
ICDC_LM183	16	3023917	480606	155921	605093	1250	37.89	3023
ICDC_LM184	27	3007698	512679	201495	1000971	370	37.82	3003
ICDC_LM185	20	3024138	477370	101064	604972	1249	37.83	3018
ICDC_LM186	17	3089506	440189	99083	621453	1252	37.79	3120
ICDC_LM187	11	3082368	580364	153980	658860	3129	37.87	3081
ICDC_LM190	8	2818721	1452829	231965	1452829	1753	38.15	2762
ICDC_LM191	8	2859744	1452829	231965	1452829	1753	38.13	2838
ICDC_LM192	15	2858079	1452640	231742	1452640	508	38.12	2836
ICDC_LM193	14	2857863	1452616	231718	1452616	507	38.12	2837
ICDC_LM194	12	2816500	1452639	231742	1452639	531	38.15	2757
ICDC_LM195	13	2980878	542586	235320	1474396	1106	37.86	2926
ICDC_LM196	12	2815657	542139	116292	1407536	507	38.15	2748
ICDC_LM197	24	2859183	1452591	173481	1452591	565	38.13	2833
ICDC_LM198	10	2815197	1452292	231718	1452292	874	38.15	2762
ICDC_LM199	20	3053084	579517	88066	700404	505	37.79	3068
ICDC_LM200	25	2977136	361032	157295	763305	566	37.86	2943
ICDC_LM201	27	3019116	511702	99078	1474914	718	37.85	2984
ICDC_LM202	14	3056597	579809	191978	700545	920	37.8	3074
ICDC_LM205	12	2840641	1458901	167175	1458901	856	37.94	2788
ICDC_LM206	18	2978877	574548	199721	596667	505	37.81	2956
ICDC_LM207	25	3006223	438880	76757	587921	505	37.81	2996
ICDC_LM208	11	3012086	513740	253540	1207634	1778	37.89	2947
ICDC_LM209	17	2980465	542592	104268	1218954	797	37.86	2939
ICDC_LM210	12	2971718	355675	237660	1250269	1150	37.87	2945
ICDC_LM211	26	3020726	511702	99078	1474914	857	37.85	2990
ICDC_LM212	20	2837992	377866	90139	1176964	505	37.94	2786
ICDC_LM213	10	3163514	516640	302394	1306504	1756	37.83	3168
ICDC_LM214	12	2839529	1458895	99171	1458895	1172	37.94	2787
ICDC_LM215	11	2839268	1458895	167175	1458895	1173	37.94	2786
ICDC_LM216	15	2981799	368276	157486	763484	1150	37.87	2951
ICDC_LM217	15	3130393	583856	200062	903690	726	37.82	3132
ICDC_LM218	18	3048940	477496	155921	605098	529	37.87	3042
ICDC_LM219	19	2975616	582057	107713	1189745	559	37.8	2947
ICDC_LM220	19	3042962	449354	178028	582486	953	37.81	3050
ICDC_LM221	14	3021973	543637	128843	1447905	775	37.79	3022
ICDC_LM222	20	3089314	355667	157222	1250633	627	37.82	3053
ICDC_LM223	12	2985351	604968	229286	907486	1249	37.92	2958
ICDC_LM224	21	3003675	477172	101064	604972	562	37.82	3001
ICDC_LM227	20	2878178	376855	99101	1249619	595	37.91	2850
ICDC_LM228	15	2982081	542589	235320	1474914	857	37.86	2925
ICDC_LM229	9	2952013	605098	269315	915155	1801	37.83	2934
ICDC_LM230	25	2934930	524826	120287	1169075	522	37.8	2875
ICDC_LM231	27	2814650	398970	55742	869441	522	38.15	2748
ICDC_LM232	17	3012215	440499	99290	588152	521	37.82	3005
ICDC_LM233	26	2998500	435556	100960	604871	506	37.81	3005
ICDC_LM234	32	3005957	425465	95221	586097	557	37.81	3000
ICDC_LM235	21	3006953	327645	97780	700526	505	37.81	2995
ICDC_LM236	24	3040489	511920	127189	751602	517	37.9	3006
ICDC_LM237	14	3043620	518555	225161	1269071	1756	37.91	2997
ICDC_LM238	19	3032350	293800	128971	745163	527	37.9	2987
ICDC_LM239	24	2974099	518211	137435	647048	527	37.96	2901
ICDC_LM264	25	3013823	477417	101190	605091	763	37.83	3007
ICDC_LM265	20	3003504	477490	101064	605097	526	37.82	3001
ICDC_LM266	13	2947282	477496	194266	605584	2244	37.84	2944
ICDC_LM267	20	3074717	563662	105563	658662	505	37.87	3082
ICDC_LM269	16	3007889	543335	128843	1432268	1253	37.78	3006
ICDC_LM270	19	3014917	543352	92370	1308303	501	37.77	3015
ICDC_LM271	25	3010612	508773	155905	1001969	347	37.89	3008
ICDC_LM272	11	2974915	518433	225160	1224175	1197	37.95	2901
ICDC_LM273	16	2968145	363714	154989	1223738	651	37.96	2896
ICDC_LM274	18	2971297	363779	129373	1223773	521	37.95	2901
ICDC_LM275	18	2985543	518403	129373	1223777	309	37.96	2915
ICDC_LM276	16	2946254	477417	193654	605097	615	37.83	2953
ICDC_LM277	23	2937786	444508	182595	1035394	505	37.8	2947
ICDC_LM278	28	2970460	297224	119309	882154	489	37.94	2905
ICDC_LM280	23	3242002	262695	157245	765397	911	37.85	3208
ICDC_LM286	14	2987643	590822	126339	1346722	797	37.85	2944
ICDC_LM287	24	2977158	524633	99062	1172703	358	37.86	2927
ICDC_LM288	16	2924210	438991	164204	588152	1252	37.84	2915
ICDC_LM289	14	2924991	579809	191978	700545	726	37.85	2919
ICDC_LM290	17	2990032	542592	104268	1219366	797	37.85	2945
ICDC_LM291	22	2955248	475803	101105	783974	505	37.86	2955
ICDC_LM292	21	2939258	476926	101062	784124	657	37.87	2922
ICDC_LM293	15	3003748	542718	116010	1348640	382	37.85	2975
ICDC_LM294	28	3106602	542592	99081	1219279	497	37.83	3095
ICDC_LM295	27	2975852	525251	96297	1171312	320	37.86	2933
ICDC_LM297	20	2981739	590714	99062	1169550	505	37.86	2944
ICDC_LM298	17	2982333	542592	103448	1219297	726	37.87	2940
ICDC_LM299	18	2967191	541680	229699	867075	369	37.94	2916
ICDC_LM300	25	3008575	425489	79251	588629	505	37.81	3002
ICDC_LM301	32	3038777	542901	99081	1348641	382	37.83	3018
ICDC_LM303	18	2952825	728781	201083	757739	505	37.85	2959
ICDC_LM304	16	2937378	476944	201232	784124	521	37.87	2924
ICDC_LM305	27	3018592	542366	80188	1218783	333	37.83	2991
ICDC_LM309	30	3019031	542450	64784	1172524	281	37.83	2990
ICDC_LM311	17	2992419	567080	169576	1342508	347	37.9	2996
ICDC_LM312	25	2978509	504883	229675	531456	374	37.83	2988
ICDC_LM313	25	3087812	398996	91268	503866	506	37.86	3085
ICDC_LM314	36	3039322	474860	100226	639387	380	37.81	3050
ICDC_LM315	23	3035400	477849	64486	605340	413	37.83	3030
ICDC_LM316	19	3028145	477929	101064	605097	824	37.81	3026
ICDC_LM318	20	2997410	539204	93114	784190	416	37.83	3030
ICDC_LM319	17	3029545	478204	101064	605584	824	37.81	3053
ICDC_LM320	23	3042140	477796	101064	640563	382	37.81	3120
ICDC_LM321	17	3092019	440655	99290	622625	1252	37.78	2986
ICDC_LM323	20	2988203	326212	205474	806692	504	37.8	2989
ICDC_LM324	15	3011126	440664	99083	588152	1093	37.82	3004
ICDC_LM325	18	2960077	355675	157245	1245616	887	37.89	2930
ICDC_LM327	31	3085453	440555	71986	622371	359	37.77	3120
ICDC_LM328	23	3043165	449355	101024	507570	847	37.81	3053
ICDC_LM329	20	3007580	473576	99067	588873	505	37.81	3003
ICDC_LM330	20	3052383	583716	156087	908919	205	37.87	3057
ICDC_LM331	47	3015724	141715	39049	485115	317	37.79	2966
ICDC_LM332	20	3069994	508249	200328	1304350	807	37.9	3036
ICDC_LM333	33	3002041	476742	100960	604865	332	37.84	2997
ICDC_LM334	27	3049848	449706	155905	865753	380	37.9	3026
ICDC_LM335	14	2858649	1451611	231694	1451611	601	38.13	2832
ICDC_LM339	34	3176682	260391	99290	438991	726	37.8	3243
ICDC_LM340	34	2998978	395722	100960	506793	293	37.83	2991
ICDC_LM341	24	2933852	376791	124451	1458842	334	37.9	2888
ICDC_LM343	30	3038449	345016	145937	743449	528	37.8	3018
ICDC_LM420	18	2926325	602260	130460	982609	522	37.9	2887
ICDC_LM421	19	3002380	477305	101024	605097	1249	37.83	2995
ICDC_LM426	20	3002203	477305	101024	605066	735	37.83	2991
ICDC_LM427	23	2932618	377488	99244	1458712	334	37.89	2897
ICDC_LM428	26	3018919	543716	97635	783989	521	37.92	3037
ICDC_LM480	32	3038366	323578	86727	620438	538	37.8	3038
ICDC_LM481	24	3041244	425420	72010	620552	505	37.81	3049
ICDC_LM482	16	2980231	436006	215707	507570	1801	37.83	2984
ICDC_LM494	25	3040282	438747	99067	700485	505	37.81	3050
ICDC_LM495	21	3059413	587922	201206	700557	504	37.84	3084
ICDC_LM496	19	2974005	579587	125242	1219485	278	37.77	2934
ICDC_LM497	22	2977824	541599	125794	1220854	368	37.76	2939
ICDC_LM502	11	2943014	370919	237660	1207635	2094	37.89	2897
ICDC_LM554	13	2988991	584686	229714	866259	824	37.85	2965
ICDC_LM556	12	3018893	518556	224197	1304923	1756	37.83	2983
ICDC_LM558	13	2940686	729216	201148	784186	521	37.87	2937
ICDC_LM559	8	2818048	1452829	231758	1452829	1753	38.15	2762
ICDC_LM560	8	2818017	1452820	231758	1452820	1753	38.15	2764
ICDC_LM561	8	2818038	1452819	231758	1452819	1753	38.15	2760
ICDC_LM563	12	2814993	1452606	196980	1452606	507	38.14	2761
ICDC_LM566	14	2991459	543461	128938	1414337	1142	37.77	2974
ICDC_LM567	11	2816172	1452615	231718	1452615	504	38.15	2764
ICDC_LM568	19	3007260	438991	99290	588153	726	37.81	2996
ICDC_LM569	11	2886890	478477	139813	664859	27894	37.93	2815
ICDC_LM570	12	2985088	368388	237660	1251550	994	37.86	2960
ICDC_LM571	9	2989699	560013	225333	1261736	1778	37.94	2955
ICDC_LM572	13	2982613	513169	225160	1224421	1051	37.94	2908
ICDC_LM573	16	3011933	440655	99083	588152	923	37.82	3003
ICDC_LM574	20	3023949	521464	99078	1474914	612	37.85	3002
ICDC_LM575	9	2981213	560200	225160	1224143	1756	37.94	2908
ICDC_LM576	26	3033912	335432	92788	577977	1008	37.75	3081
ICDC_LM577	27	3035313	335431	98674	577977	749	37.75	3084
ICDC_LM578	36	2909501	287750	108210	727847	390	37.92	2866
ICDC_LM579	22	2979720	579536	87666	700485	505	37.81	2976
ICDC_LM580	26	2978482	541599	97260	1220972	366	37.76	2937
ICDC_LM581	14	2935659	437509	204697	1458903	1172	37.9	2901
ICDC_LM582	19	3020606	510673	229899	606092	811	37.83	3023
ICDC_LM583	27	3019382	509949	101190	605094	534	37.83	3021
ICDC_LM584	16	2836214	1458772	106632	1458772	570	37.93	2785
ICDC_LM585	23	2938354	543352	78984	1232619	501	37.82	2895
ICDC_LM586	15	2980361	542592	104127	1219687	797	37.86	2940
ICDC_LM587	26	2890953	357050	111464	568713	523	37.9	2856
ICDC_LM588	18	3046545	439415	99346	622625	890	37.81	3044
ICDC_LM589	28	2957172	347919	124105	769312	266	37.88	2923
ICDC_LM590	26	2953508	480587	101105	600599	505	37.86	2955
ICDC_LM591	24	2953902	480959	175750	600683	224	37.86	2953
ICDC_LM592	29	2956944	511524	95443	1218885	378	37.87	2937
ICDC_LM593	18	2836317	1458841	90142	1458841	505	37.93	2787
ICDC_LM594	13	2923877	593684	143495	934007	1096	37.88	2862
ICDC_LM595	13	2923869	593676	143494	934007	1096	37.88	2862
ICDC_LM596	12	2923249	593695	207488	933292	1096	37.88	2857
ICDC_LM597	14	2923711	593531	143481	933637	371	37.88	2863
ICDC_LM973	17	3028754	477364	101064	604972	824	37.81	3027
ICDC_LM1904	12	3088953	583753	155921	908309	1250	37.88	3091
ICDC_LM1905	16	3011059	579641	204085	700544	853	37.82	3002
ICDC_LM1906	26	3008658	477795	72146	605225	528	37.82	3014
ICDC_LM1907	26	3067454	477179	64239	604972	737	37.81	3061
ICDC_LM1908	10	2953042	543716	269274	783989	1058	37.97	2923
ICDC_LM1909	25	3008895	476399	70697	604965	598	37.83	3001
ICDC_LM1910	16	2937060	368342	237553	1207633	521	37.89	2885
ICDC_LM1911	12	2943780	355741	157498	1207630	1150	37.97	2870
ICDC_LM2640	18	3088091	425845	99083	621453	1252	37.79	3115
ICDC_LM2641	17	3089903	395740	99083	506223	726	37.79	3118
ICDC_LM2642	21	3042015	436006	101024	507570	1250	37.81	3052
ICDC_LM2644	8	2817842	1452828	231758	1452828	1778	38.15	2760
ICDC_LM2645	7	2818252	1452525	231758	1452525	2195	38.15	2762
ICDC_LM2659	15	3023274	451925	99083	588151	1560	37.82	3023
ICDC_LM2660	13	2923292	338981	207488	933706	1408	37.88	2857
ICDC_LM2661	14	2924212	440791	201436	588151	726	37.85	2920
ICDC_LM3001	25	2997294	477943	157295	599572	315	37.86	2975
ICDC_LM3002	25	3013256	356009	98670	767438	518	37.86	3006
ICDC_LM3003	48	3108322	386773	92188	525034	609	37.78	3172
ICDC_LM3004	32	2983973	452172	79749	569629	309	37.97	2934
ICDC_LM3005	17	2999814	579558	191978	700474	857	37.82	3001
ICDC_LM3006	14	2955936	581763	229287	866263	1249	37.88	2929
ICDC_LM3007	22	2944493	477364	201451	604864	364	37.84	2948
ICDC_LM3008	28	2984239	509075	183220	1036646	400	37.85	2987
ICDC_LM3009	32	3042830	476011	101008	639387	505	37.81	3051
ICDC_LM3010	20	3040703	477931	101064	605316	811	37.83	3039
ICDC_LM3011	24	2996652	477824	131814	524693	514	37.87	2979
ICDC_LM3012	29	2965335	450213	96132	737510	476	37.83	2980
ICDC_LM3013	16	2938266	1494100	167715	1494100	555	37.83	2919
ICDC_LM3014	30	2965398	450142	100879	767874	347	37.84	2980
ICDC_LM3015	14	2863369	1461568	167763	1461568	505	37.86	2813
ICDC_LM3016	23	2944249	604890	100984	908441	346	37.82	2947
ICDC_LM3017	32	3021905	400057	75870	489994	308	37.81	3028
ICDC_LM3018	17	2995712	477805	229772	604963	1236	37.83	2990
ICDC_LM3019	18	2928113	542493	126403	1217349	505	37.99	2862
ICDC_LM3020	18	2977285	602326	157295	904750	313	37.84	2961
ICDC_LM3021	16	2862791	439260	167763	1176045	404	37.85	2813
ICDC_LM3022	22	2965518	477943	125191	1025958	539	37.88	2928
ICDC_LM3023	17	2966692	355741	157245	772332	638	37.88	2937
ICDC_LM3024	11	3006988	516708	225161	1258607	1224	37.93	2946
ICDC_LM3025	30	3024956	498048	140639	1223220	309	37.78	2999
ICDC_LM3026	18	2975934	355675	157363	764346	509	37.89	2950
ICDC_LM3027	22	3080080	459261	118146	593659	1088	37.78	3109
ICDC_LM3031	13	2973292	355741	237660	1253366	1150	37.88	2940
ICDC_LM3032	28	2997826	261830	119683	598903	222	37.86	2987
ICDC_LM3033	38	3088338	355543	98006	734898	390	37.84	3137
ICDC_LM3034	36	3094286	525257	97879	986566	593	37.84	3148
ICDC_LM3035	37	3083778	355543	98006	734898	614	37.84	3134
ICDC_LM3036	19	3060971	355543	157245	772454	984	37.85	3036
ICDC_LM3037	29	2924162	526194	120297	1232583	524	37.82	2882
ICDC_LM3038	24	2927927	542415	126403	1170767	505	37.99	2870
ICDC_LM3039	15	2994053	542600	153611	1346264	797	37.97	2928
ICDC_LM3040	28	2962930	476397	124215	696807	204	37.86	2933
ICDC_LM3041	13	2993404	542597	153608	1473162	1094	37.96	2935
ICDC_LM3042	24	3040682	436302	101064	508466	652	37.79	3043
ICDC_LM3043	29	3016408	501147	59214	740125	227	37.76	3020
ICDC_LM3044	19	2984885	477806	101064	605200	1236	37.84	2992
ICDC_LM3045	24	3030563	255718	118018	461831	1512	37.8	3027
ICDC_LM3046	17	2924445	356246	157222	728676	984	37.9	2887
ICDC_LM3047	19	2966675	355652	151792	732389	760	37.86	2935
ICDC_LM3048	10	3024858	580864	153611	1346721	797	37.92	2981
ICDC_LM3049	12	3009792	508250	225736	1265207	514	37.87	2958
ICDC_LM3050	29	3040374	395026	100960	531444	380	37.81	3046
ICDC_LM3051	17	2873935	1458460	201460	1458460	334	37.9	2839
ICDC_LM3053	23	3009187	477799	101064	605198	482	37.84	3000
ICDC_LM3054	18	2974156	353267	155074	734827	672	37.96	2916
ICDC_LM3055	25	3023219	484563	155812	617846	590	37.83	3008
